# Supplementary material for: Herbivory-induced systemic signals are likely to be evolutionarily conserved in euphyllophytes
Source: J Exp Bot. 2021 Jul 22;72(20):7274–84. doi: 10.1093/jxb/erab349 (PMC8547156; doi:10.1093/jxb/erab349)
Supplement: erab349_suppl_Supplementary_Tables [file erab349_suppl_supplementary_tables.xlsx]

## Sheet: Table S1
Table S1 DEGs in the signal recipient maize plants in response to simulated herbivory-induced systemic signals from Arabidopsis to maize.
	Control			Treatment (W+OS)
Gene ID	CWC1	CWC2	CWC3	CWT1	CWT2	CWT3	log2(Fold Change)	pvalue	padj	Annotations
Zm00001d043853	5.63444	5.63444	5.63444	5.63444	7.18268	7.98776	20.3526	4.94388e-05	0.00340016	O-acyltransferase WSD1
Zm00001d029705	5.63444	5.63444	5.63444	5.8423	7.02435	7.67969	20.1127	1.54906e-05	0.00166908	ubiquitin carrier protein 7
Zm00001d013831	5.63444	5.63444	5.63444	5.63444	7.09309	7.5391	19.8815	0.000108177	0.00529812	Aspartokinase
Zm00001d021701	5.63444	5.63444	5.63444	5.63444	6.9809	7.41767	19.6831	0.000126748	0.00586032	Transcription factor ILR3
Zm00001d044235	5.63444	5.63444	5.63444	5.63444	6.51636	6.80639	18.4824	0.000321216	0.00978807	Unknown
Zm00001d002187	5.63444	5.63444	5.63444	5.63444	6.03374	6.27302	16.7177	0.00116171	0.0195726	Pentatricopeptide repeat-containing protein
Zm00001d002687	5.63444	5.63444	5.63444	5.63444	7.46558	8.05614	8.83101	0.00135265	0.0212544	Cytochrome P450 86A7
Zm00001d042228	5.84633	5.63444	5.63444	5.63444	7.41611	8.12121	7.90334	0.00076237	0.015472	Unknown
Zm00001d031159	5.63444	5.63444	5.63444	5.8423	6.86365	7.29292	7.58226	0.00194842	0.0261024	Unknown
Zm00001d028100	5.63444	5.63444	5.63444	5.63444	6.768	7.1419	7.28592	0.00492775	0.0426474	Unknown
Zm00001d008399	5.63444	5.63444	6.15962	7.21804	8.47845	9.44964	7.15077	1.59507e-07	7.21835e-05	Putative NAC domain transcription factor superfamily protein
Zm00001d005195	5.63444	5.63444	5.63444	5.8423	6.5638	6.91171	6.76644	0.00169003	0.0240807	RING/U-box superfamily protein
Zm00001d027682	5.63444	6.09297	5.63444	6.04909	8.01289	8.73447	6.62036	3.5839e-05	0.00288587	WAT1-related protein
Zm00001d018257	5.63444	5.63444	5.84983	5.8423	6.90424	7.26218	6.61767	0.00537398	0.0445737	Unknown
Zm00001d003719	5.84633	5.63444	5.84983	6.79776	7.10634	7.59565	6.51519	0.000334331	0.00995384	UPF0496 protein
Zm00001d025980	5.93382	5.63444	5.63444	5.8423	7.06611	7.6944	6.3431	0.00490398	0.0425469	RNA-metabolising metallo-beta-lactamase family protein
Zm00001d034421	5.93382	5.63444	5.63444	5.8423	7.1129	7.64977	6.32559	0.00525031	0.0441606	Actin-7
Zm00001d049715	5.63444	5.63444	5.63444	5.92815	6.32174	6.59308	5.95056	0.00055965	0.0129348	IAA25-auxin-responsive Aux/IAA family member
Zm00001d035560	5.63444	5.63444	5.63444	5.8423	6.30547	6.61295	5.92653	0.00132885	0.0210066	Expressed protein; Mannose-specific jacalin-related lectin; protein
Zm00001d023769	5.84633	5.63444	5.84983	7.66445	5.93669	6.04028	5.81678	0.0011507	0.0194595	Delta(12)-fatty-acid desaturase
Zm00001d014121	5.84633	5.63444	5.63444	6.87801	6.25392	6.43835	5.81065	0.00217587	0.0274413	Ent-cassadiene C2-hydroxylase
Zm00001d028708	6.33103	6.24759	6.23977	6.98063	9.15453	10.2748	5.80275	1.12735e-07	5.42733e-05	Unknown
Zm00001d024489	5.63444	5.63444	5.63444	6.50386	6.11105	6.17	5.7111	0.000721917	0.0150633	Putative UPF0481 protein
Zm00001d005001	5.84633	5.99021	5.63444	6.09764	7.2996	7.82634	5.70912	0.000396116	0.0107756	tom3;transporter of mugineic acid3: induced in the roots under Fe-deficient conditions
Zm00001d017713	5.63444	5.63444	5.93877	7.4706	6.17713	6.36079	5.68552	0.000508587	0.0122815	Protein NRT1/ PTR FAMILY 8.3
Zm00001d034920	5.63444	5.63444	5.63444	6.61327	5.89632	6.08781	5.67452	0.00117451	0.019646	Ethylene-responsive transcription factor 1B
Zm00001d032911	5.63444	5.84019	5.84983	6.18157	6.78611	7.15338	5.57101	0.00123111	0.0200549	TRICHOME BIREFRINGENCE-LIKE 20
Zm00001d048656	5.63444	5.63444	5.63444	6.04909	6.00429	6.50843	5.47083	0.00341139	0.0345521	Bowman-Birk type trypsin inhibitor
Zm00001d008367	5.93382	6.04491	6.06403	6.25379	7.78876	8.63233	5.39026	0.00231949	0.0284616	RING/FYVE/PHD zinc finger superfamily protein
Zm00001d029353	6.23004	5.84019	6.20119	6.69163	8.30049	9.12638	5.36813	0.000253202	0.00864132	bx12;benzoxazinone synthesis12:
Zm00001d031934	6.00078	5.63444	6.27592	7.43358	7.92435	8.61764	5.36215	0.00242275	0.0291196	Chlorophyllase-1
Zm00001d013333	5.63444	5.63444	5.84983	6.50386	6.23569	6.53044	5.34953	0.000122531	0.00574018	Unknown
Zm00001d045537	5.63444	5.84019	5.63444	5.92815	6.39752	6.70599	5.29777	0.00120783	0.0198513	CYCLOPS
Zm00001d031769	5.93382	5.99021	6.00682	7.20672	7.44603	8.03937	5.26502	1.06092e-09	2.2153e-06	Nitrate reductase [NADH] 2
Zm00001d022262	5.63444	5.63444	5.63444	5.92815	6.13409	6.38761	5.22059	0.0034496	0.034737	Cytochrome P450 709B2
Zm00001d020675	5.63444	5.63444	5.63444	5.92815	6.06112	6.41343	5.16849	0.00123361	0.0200668	Unknown
Zm00001d052793	5.84633	6.04491	5.84983	8.24296	6.00429	6.13068	5.13752	0.00105628	0.0185507	Putative O-Glycosyl hydrolase superfamily protein
Zm00001d007604	6.10655	5.99021	7.08207	8.30715	9.40238	10.4018	5.03915	0.00110732	0.0189778	Patatin-like protein 2
Zm00001d039098	5.84633	5.92517	5.84983	7.00819	6.66156	7.10676	4.95065	2.17449e-05	0.00209375	Unknown
Zm00001d029696	6.05708	5.99021	6.06403	7.45223	7.42617	8.10523	4.94453	2.93664e-07	0.000105472	gst34;glutathione transferase34:
Zm00001d045119	5.63444	5.63444	5.84983	6.48005	6.15607	6.27302	4.87269	0.000456033	0.0114907	DUF868 family protein
Zm00001d008793	5.63444	5.84019	6.00682	6.81434	6.71148	7.15338	4.85687	5.93301e-06	0.000900981	Probable WRKY transcription factor 50
Zm00001d011438	5.84633	5.63444	5.63444	6.18157	6.23569	6.46244	4.8375	0.00182419	0.0251317	Dihydroflavonol-4-reductase
Zm00001d022424	6.29919	6.95392	6.43095	7.21804	9.5859	10.4227	4.82793	2.55389e-07	0.00010138	NAC domain transcription factor
Zm00001d039527	5.63444	5.63444	5.84983	6.67268	5.89632	6.04028	4.8108	0.00628827	0.0488923	Unknown
Zm00001d025200	5.63444	5.63444	5.63444	6.18157	6.06112	6.08781	4.80828	0.00390013	0.0369754	Putative cytochrome P450 superfamily protein
Zm00001d024669	6.76674	6.213	7.65357	8.51289	10.3054	11.5033	4.7801	0.00182816	0.0251463	Alpha-humulene/(-)-(E)-beta-caryophyllene synthase
Zm00001d029243	5.84633	5.63444	5.84983	6.14142	6.46586	6.82214	4.77619	0.000498517	0.0121603	Cytochrome P450 84A1
Zm00001d005456	6.19206	6.28023	6.27592	7.49766	8.27979	8.97724	4.71182	9.44023e-09	1.01716e-05	UDP-glycosyltransferase 76C1
Zm00001d052210	5.63444	5.84019	5.93877	6.93789	6.35309	6.66994	4.68209	0.00042442	0.0110893	UDP-glycosyltransferase 85A7
Zm00001d021736	6.29919	5.84019	6.87163	8.39134	8.82445	9.60866	4.672	0.0026707	0.0306595	Cellulose synthase-like protein D3
Zm00001d046968	5.63444	5.92517	5.84983	5.92815	6.72114	7.00718	4.66284	0.000389462	0.0107206	mab20;math-btb20:
Zm00001d044504	5.84633	5.63444	6.40266	7.64079	7.43614	8.09986	4.64201	0.000452324	0.0114586	High affinity nitrate transporter 2.7
Zm00001d034723	5.93382	6.24759	6.00682	6.43005	7.60747	8.29025	4.55902	1.94165e-05	0.00193486	Mannan endo-14-beta-mannosidase 7
Zm00001d003903	5.93382	5.63444	6.15962	7.45223	6.88008	7.31298	4.55046	0.00016014	0.00658058	Protein TIFY 9
Zm00001d048333	6.05708	6.09297	6.1143	6.31801	7.62893	8.28086	4.52137	2.25056e-07	9.532e-05	DUF1997 family protein
Zm00001d043706	6.78453	5.92517	7.17371	10.1606	8.954	9.7732	4.51592	0.000858838	0.0163564	DNA binding protein
Zm00001d022496	5.84633	5.63444	5.63444	5.63444	6.23569	6.43835	4.43152	0.00357656	0.0354732	Anther-specific proline-rich protein APG
Zm00001d037637	5.93382	5.84019	6.1143	6.63353	7.03845	7.60352	4.40936	3.3336e-05	0.00280795	Lactoylglutathione lyase
Zm00001d045063	6.00078	6.17608	5.84983	6.4037	7.36455	7.87177	4.38614	4.75222e-05	0.0033394	Cytochrome P450 709B2
Zm00001d022017	5.93382	5.84019	6.15962	7.22925	7.01006	7.42675	4.38613	2.64075e-08	2.13401e-05	Probable indole-3-acetic acid-amido synthetase GH3.1
Zm00001d017998	5.63444	5.92517	5.63444	5.99384	6.30547	6.72349	4.38233	0.00297522	0.0324123	Unknown
Zm00001d042619	5.63444	5.99021	6.27592	6.92325	7.33252	7.89077	4.36839	0.000447871	0.0113993	Amino acid permease 2
Zm00001d030304	5.63444	5.99021	6.06403	7.07414	6.78611	7.21988	4.35932	8.59675e-05	0.0047099	Pathogenesis-related thaumatin superfamily protein
Zm00001d046998	6.00078	5.99021	6.1143	6.72837	7.29402	7.79965	4.33681	7.55305e-06	0.00108166	Protein LIGHT-DEPENDENT SHORT HYPOCOTYLS 5
Zm00001d034672	6.05708	5.84019	5.93877	6.86248	6.84694	7.32289	4.33573	0.00129487	0.0206985	Putative L-type lectin-domain containing receptor kinase V.1
Zm00001d046805	5.93382	5.92517	6.06403	7.26224	6.82133	7.2306	4.33413	3.95919e-07	0.000129865	Putative WRKY DNA-binding domain superfamily protein
Zm00001d024664	5.93382	5.63444	6.20119	6.81434	7.04543	7.61912	4.32131	0.000270928	0.00899059	Tyrosine decarboxylase 1
Zm00001d028599	5.63444	5.63444	5.63444	5.99384	5.97222	6.13068	4.30636	0.00612892	0.0483708	Laccase-17
Zm00001d017025	6.05708	5.84019	6.06403	7.34593	6.86365	7.303	4.30167	1.65398e-07	7.33815e-05	Nitrate reductase [NADH] 2
Zm00001d029359	6.7486	5.84019	7.47184	8.66251	9.76683	10.5096	4.30087	0.00182528	0.0251317	bx10;benzoxazinone synthesis10:
Zm00001d006211	6.65216	6.78653	6.93619	8.79427	9.1808	10.2051	4.22765	3.61373e-08	2.70296e-05	Protein STAY-GREEN 1 chloroplastic
Zm00001d025012	5.84633	5.84019	5.84983	6.52696	6.41172	6.63237	4.20624	0.000382475	0.0106579	ABC transporter G family member 34
Zm00001d003247	6.41828	6.81914	6.68877	6.81434	9.19036	9.95434	4.18207	0.00067472	0.0144436	mas1;malate synthase1: cDNA isolated by antibody screen
Zm00001d007620	6.15115	5.63444	6.23977	6.87801	7.62893	7.71614	4.1661	6.94275e-05	0.00416694	Patatin-like protein 2
Zm00001d024665	5.63444	5.84019	6.23977	7.07414	6.89625	7.34245	4.13251	0.00318955	0.033443	Tyrosine decarboxylase 1
Zm00001d016128	5.84633	5.63444	6.20119	6.86248	6.7771	7.37121	4.12119	0.000405883	0.0108685	Unknown
Zm00001d021900	6.71124	6.39607	7.62792	10.0829	9.41406	10.2279	4.11908	0.000220912	0.00792167	Unknown
Zm00001d011679	6.00078	6.13632	6.1143	7.04824	7.26574	7.80637	4.11584	3.65225e-07	0.000125211	High affinity nitrate transporter 2.5
Zm00001d002898	6.05708	5.99021	6.40266	6.59252	7.72323	8.30883	4.10054	0.00038522	0.0106949	Peroxidase 12
Zm00001d036973	5.84633	6.09297	5.84983	6.65332	6.9809	7.03294	4.07191	0.00151547	0.0226193	Ras-related protein Rab5
Zm00001d037229	6.47097	6.96786	6.43095	7.40507	9.00298	9.765	4.02617	8.10493e-07	0.000223647	Transmembrane amino acid transporter family protein
Zm00001d018811	6.10655	5.84019	6.23977	7.62477	6.83848	7.52247	4.01077	0.00107835	0.0187384	Protein TIFY 5A
Zm00001d029681	6.10655	5.63444	6.06403	6.7637	6.91217	7.38065	3.9965	0.00243977	0.0292088	peptidoglycan-binding LysM domain-containing protein
Zm00001d044430	5.63444	5.63444	5.93877	6.25379	6.17713	6.48578	3.97938	0.00504983	0.0432158	Amino-acid permease BAT1
Zm00001d028718	6.05708	6.49528	5.63444	6.34782	7.6749	8.30421	3.9685	0.00125627	0.0202785	Hydrophobic protein RCI2B
Zm00001d032443	6.54373	6.04491	6.87163	7.39541	8.61382	9.43313	3.95214	0.000304562	0.00954113	DUF538 family protein
Zm00001d034095	5.84633	5.84019	6.1143	7.33579	6.36822	6.65135	3.93681	0.00155088	0.0228866	cytochrome P450 family 81 subfamily D polypeptide 8
Zm00001d042980	6.47097	5.92517	6.72829	7.93182	8.23745	8.87958	3.91935	0.00084412	0.0163227	jasmonate-regulated gene 21
Zm00001d038883	5.84633	5.63444	6.20119	6.98063	6.60864	7.17598	3.9193	0.00053329	0.0126519	Mitogen-activated protein kinase kinase kinase YODA
Zm00001d038453	6.85258	6.92547	8.32774	10.4092	10.2038	11.2337	3.90997	0.00034805	0.0101095	Putative aminotransferase class III superfamily protein
Zm00001d011315	7.84046	6.68134	8.66966	11.4737	10.7058	11.5573	3.90813	0.000439035	0.0113355	ABC transporter G family member 40
Zm00001d045862	5.84633	5.84019	5.93877	6.37633	6.46586	6.79038	3.90171	0.000539562	0.0126717	UDP-glycosyltransferase 72B1
Zm00001d043904	5.93382	5.92517	6.27592	6.7637	7.06611	7.68707	3.85879	5.64096e-06	0.000868285	IDP472;聽:
Zm00001d047495	6.23004	5.92517	6.34235	6.93789	7.41105	8.18329	3.85212	0.000595662	0.0134176	Premnaspirodiene oxygenase
Zm00001d047744	7.5112	6.13632	8.55324	10.6786	10.5149	11.3405	3.80862	0.00493866	0.0426841	jasmonate-regulated gene 21
Zm00001d006947	6.4451	5.84019	7.13535	9.22463	8.1826	8.80406	3.79935	0.00525398	0.0441606	Cytochrome P450 CYP709C14
Zm00001d002393	5.63444	5.63444	5.93877	6.34782	6.08679	6.36079	3.7902	0.00373532	0.0362587	Methionyl-tRNA synthetase
Zm00001d026657	6.56657	6.213	6.98209	9.53248	7.76601	8.48609	3.77284	0.00114468	0.0194158	Probable CCR4-associated factor 1 homolog 11
Zm00001d042572	6.33103	5.99021	7.16107	8.77372	8.15432	9.19913	3.7663	0.000631819	0.0139611	Unknown
Zm00001d034186	6.05708	5.92517	6.00682	6.95233	6.72114	7.10676	3.75762	9.39689e-05	0.00495626	aos3;allene oxide synthesis3:
Zm00001d033471	6.23004	6.09297	6.62602	9.06276	6.59765	6.93989	3.73623	0.000169181	0.00678733	Putative DNA-binding protein
Zm00001d024865	5.63444	5.84019	5.93877	6.04909	6.38303	6.63237	3.72994	0.00526852	0.0441606	Flavonol synthase-like protein
Zm00001d005546	6.26562	6.69973	6.92043	6.50386	8.85926	9.58274	3.7251	0.00162722	0.0234816	agp1;ADP glucose pyrophosphorylase small subunit embryo 1: embryo cDNA that hybridizes to endosperm transcripts, distinct from sh2 and bt2 but most similar to the bt2 gene product
Zm00001d042210	5.84633	6.13632	6.45818	6.48005	7.61179	8.10523	3.71708	8.21541e-06	0.00114043	Esterase PIR7A
Zm00001d044947	6.49599	6.09297	7.04035	8.74937	8.26407	8.93368	3.67393	0.000315291	0.00973617	triacylglycerol lipase-like 1
Zm00001d017880	6.36138	6.213	6.58149	6.7462	8.01606	8.78452	3.66693	3.3983e-05	0.00280795	Probable amino acid permease 7
Zm00001d039301	8.20962	6.56205	8.80639	11.2465	10.7459	11.7717	3.66319	0.00174394	0.0245094	Vegetative storage protein PNI288
Zm00001d027557	6.19206	5.99021	6.55831	7.93182	7.39575	7.9462	3.64845	0.00424662	0.0388859	gst31;glutathione transferase31: glutathione S-transferase subunit 31; matches PCO132874 (in silico from AF244696) placed by overgo on chromosome 1
Zm00001d048220	5.63444	5.92517	6.06403	6.37633	6.5522	6.98078	3.64831	0.00250727	0.0296864	Outer arm dynein light chain 1 protein
Zm00001d000001	8.94737	7.81385	10.7377	11.7304	12.9758	13.9365	3.64476	0.00625674	0.048784	ppo1;polyphenol oxidase1: vegetative meristem cDNA 7C02D02
Zm00001d028118	6.41828	5.92517	6.74743	8.5699	7.56343	8.22316	3.6384	3.95257e-05	0.00299419	Expressed protein; protein
Zm00001d047124	6.05708	5.63444	5.93877	6.14142	6.64078	7.00718	3.62666	0.00320799	0.0334966	Proline oxidase
Zm00001d007312	8.34774	7.15777	9.86073	11.4322	12.002	12.8369	3.62207	0.00348889	0.0350144	Apyrase 1
Zm00001d044806	5.63444	5.63444	6.06403	6.67268	6.17713	6.53044	3.62025	0.000916895	0.0169637	Serine/threonine-protein kinase WNK (With No Lysine)-related
Zm00001d043741	6.39041	6.24759	6.66835	8.22259	7.85473	8.44072	3.60985	3.2442e-06	0.000564666	NPK1-related protein kinase-like protein
Zm00001d012285	5.84633	5.99021	6.23977	7.03505	6.84694	7.25175	3.60158	0.000668386	0.0143615	Putative MYB DNA-binding domain superfamily protein
Zm00001d039661	6.19206	5.84019	6.37317	7.43358	7.11943	7.68707	3.59959	0.00231519	0.0284551	Lactoylglutathione lyase
Zm00001d027440	5.63444	5.63444	6.1143	6.18157	6.49152	6.89733	3.59213	0.00544319	0.04495	Expressed protein; protein
Zm00001d046811	5.84633	5.92517	5.63444	6.43005	6.25392	6.38761	3.58737	0.000437454	0.0113253	Helminthosporium carbonum susceptibility2
Zm00001d041327	6.23004	6.04491	6.50985	7.81891	7.35396	7.94015	3.57105	1.76132e-06	0.000379556	Probable LRR receptor-like serine/threonine-protein kinase
Zm00001d021761	6.00078	5.84019	6.06403	6.21886	6.72114	7.18711	3.55326	0.00101188	0.0180995	P-type R2R3 Myb protein
Zm00001d033389	6.52022	6.36895	7.06834	9.27635	7.98078	8.63962	3.53596	2.50247e-05	0.00230176	VQ motif family protein
Zm00001d004380	9.33581	7.16934	10.8556	12.5732	12.9083	13.7686	3.53506	0.00273673	0.0310406	HXXXD-type acyl-transferase family protein
Zm00001d030661	5.84633	5.92517	6.23977	6.89332	6.7771	7.17598	3.50913	0.000203124	0.00750996	VAN3-binding protein
Zm00001d038665	6.23004	5.63444	6.31001	7.43358	7.00285	7.42675	3.50785	0.00103395	0.0183253	Tyrosine/DOPA decarboxylase 1
Zm00001d023700	5.93382	5.99021	6.00682	6.28675	6.60864	7.17598	3.49629	0.000689344	0.0146458	Expressed protein; protein
Zm00001d049111	9.4246	7.80701	11.3589	12.4745	13.2103	14.3747	3.47185	0.00543949	0.04495	Cysteine proteinase inhibitor 5
Zm00001d053918	6.10655	6.81914	6.06403	6.4037	7.81112	8.80082	3.47035	0.000706667	0.0148572	S-(+)-linalool synthase chloroplastic
Zm00001d053424	5.84633	5.84019	5.93877	6.67268	6.17713	6.38761	3.4668	0.00122842	0.0200499	Putative leucine-rich repeat receptor-like protein kinase family protein
Zm00001d041217	5.63444	5.99021	5.84983	6.14142	6.42564	6.63237	3.45715	0.00110013	0.0189585	alpha/beta-Hydrolases superfamily protein
Zm00001d011451	6.00078	6.09297	6.1143	7.38568	6.49152	7.0456	3.45582	0.00146005	0.0222534	DUF1645 family protein
Zm00001d043740	6.10655	6.04491	6.43095	8.17561	6.68186	6.99406	3.45476	0.000310271	0.00965681	Mitogen-activated protein kinase kinase kinase YODA
Zm00001d047579	6.00078	5.63444	6.27592	6.93789	6.79504	7.21988	3.45275	0.00217176	0.0274413	myb domain protein 112
Zm00001d020811	6.23004	6.213	6.27592	6.78088	7.45584	7.99359	3.43718	2.50234e-08	2.12688e-05	ABC transporter G family member 11
Zm00001d039394	6.36138	6.17608	7.14829	9.08507	7.84396	8.49418	3.42635	0.00021428	0.007734	ga2ox13;gibberellin 2-oxidase13:
Zm00001d034129	6.54373	6.31119	6.98209	8.30715	8.22122	8.96576	3.42578	3.30852e-06	0.000571464	Peroxidase 73
Zm00001d038712	6.88493	6.13632	7.46202	8.79087	8.61995	9.83407	3.42254	0.0060423	0.0479212	Unknown
Zm00001d000002	6.10655	5.92517	6.27592	6.57125	7.11943	7.57975	3.41017	0.00223892	0.0278811	du1;dull endosperm1: glassy, tarnished endosperm; encodes a starch synthase III, that with an isoamylase-type debranching enzyme represses accumulation of phytoglycogen
Zm00001d034674	6.39041	6.09297	6.93619	9.39243	6.66156	7.10676	3.40461	0.00160875	0.0233941	Protein NRT1/ PTR FAMILY 5.6
Zm00001d007623	6.78453	6.28023	7.25851	8.83778	6.86365	9.80235	3.40341	0.0021106	0.0270659	Patatin-like protein 2
Zm00001d021757	5.63444	5.99021	5.84983	6.34782	6.32174	6.55186	3.39512	0.000742256	0.0153469	UDP-glycosyltransferase 88A1
Zm00001d017615	6.33103	5.63444	6.00682	7.67224	6.3376	6.72349	3.38813	0.00204145	0.0267195	RING/U-box superfamily protein
Zm00001d047192	5.93382	6.56205	5.63444	6.98063	7.32709	7.70894	3.3763	0.00114728	0.0194453	5-pentadecatrienyl resorcinol O-methyltransferase
Zm00001d031813	6.10655	5.63444	6.15962	7.32556	6.49152	6.70599	3.36406	0.000299472	0.0094544	Patatin-like protein 2
Zm00001d039099	6.23004	6.24759	6.31001	7.58381	7.14516	7.77927	3.36237	1.3504e-07	6.23582e-05	Unknown
Zm00001d015053	9.28426	8.47388	10.732	12.8087	12.5448	13.5164	3.35938	3.82616e-05	0.00296488	tps2;terpene synthase2:
Zm00001d018701	6.15115	5.84019	6.34235	7.82583	6.59765	6.88274	3.35766	0.00124929	0.0202346	Galactoside 2-alpha-L-fucosyltransferase
Zm00001d045788	5.93382	5.84019	5.63444	5.92815	6.32174	6.50843	3.35141	0.00536991	0.0445737	UDP-glycosyltransferase 72B1
Zm00001d037632	6.7486	6.44734	6.82033	6.96658	8.49416	9.28915	3.35001	5.77629e-05	0.00371307	Unknown
Zm00001d011639	6.36138	6.54041	6.68877	8.37766	7.7153	8.44072	3.34435	6.9185e-09	7.82725e-06	AP2/ERF and B3 domain-containing transcription repressor TEM1
Zm00001d046621	5.84633	5.99021	5.84983	6.48005	6.32174	6.63237	3.34287	0.00189494	0.0256902	Floral homeotic protein APETALA 2
Zm00001d050283	5.93382	6.04491	6.06403	6.4037	6.82994	7.10676	3.33149	0.000125262	0.00581994	Sulfate transporter 1.2
Zm00001d042246	5.63444	5.92517	6.20119	6.87801	6.32174	6.99406	3.33112	0.00322163	0.0335616	Unknown
Zm00001d016947	6.23004	5.92517	6.80262	8.35455	7.30515	7.81972	3.31632	0.00203584	0.0267044	Unknown
Zm00001d037198	5.93382	5.63444	5.84983	6.50386	6.13409	6.20652	3.31571	0.00236963	0.0288732	LMBR1-like membrane protein
Zm00001d043663	6.00078	5.92517	6.1143	7.00819	6.52848	6.8529	3.29614	0.00231815	0.0284616	Probable WRKY transcription factor 50
Zm00001d052064	5.93382	5.63444	6.20119	6.86248	6.54043	6.8529	3.29258	0.000301697	0.00950765	Glutamate receptor 2.7
Zm00001d032069	6.33103	6.17608	6.66835	8.4183	7.21303	7.76551	3.29157	0.000181064	0.00706367	root-specific kinase 1
Zm00001d043898	5.93382	6.13632	5.84983	6.18157	6.70172	7.10676	3.28983	0.00178157	0.0248382	Unknown
Zm00001d035553	6.81915	6.69973	7.23491	9.22964	8.47845	9.24721	3.28671	1.56659e-08	1.54119e-05	ABC transporter G family member 6
Zm00001d024851	6.00078	5.63444	6.34235	7.22925	6.38303	7.24122	3.2792	0.00384231	0.0367317	acco4;1-aminocyclopropane-1-carboxylate oxidase4:
Zm00001d038288	6.4451	5.63444	6.66835	8.66624	6.69184	7.29292	3.27897	0.000763104	0.015472	Putative MYB DNA-binding domain superfamily protein
Zm00001d003414	6.19206	5.92517	5.84983	6.4037	6.60864	7.20906	3.27524	0.000644736	0.0140967	NAC domain-containing protein 79
Zm00001d051484	6.49599	5.99021	6.55831	7.81196	7.49433	8.05614	3.26993	8.40683e-08	4.52908e-05	Putative RING zinc finger domain superfamily protein%3B S-ribonuclease binding protein SBP1
Zm00001d028282	9.21775	8.2517	11.5419	13.5299	12.9426	13.8835	3.26256	0.000873187	0.0165178	Cytochrome P450 CYP74A19
Zm00001d039103	6.33103	6.28023	6.43095	8.19669	7.12591	7.53081	3.26144	0.000267386	0.00892996	Unknown
Zm00001d038063	6.05708	5.63444	6.20119	6.69163	6.74017	7.0948	3.2509	0.00213658	0.0271751	Probable ADP-ribosylation factor GTPase-activating protein AGD11
Zm00001d047416	5.63444	5.84019	5.93877	6.25379	6.11105	6.43835	3.22599	0.00190594	0.0257776	Unknown
Zm00001d043586	6.05708	6.04491	6.55831	7.79794	6.8719	7.54734	3.22185	0.0034856	0.0350144	Unknown
Zm00001d044762	9.12299	6.78653	10.276	11.7339	11.9316	12.9483	3.18678	0.00624487	0.0487419	Salicylate/benzoate carboxyl methyltransferase
Zm00001d005977	5.84633	6.04491	5.93877	7.06126	6.06112	6.30365	3.18622	0.002272	0.0280614	Unknown
Zm00001d048469	6.10655	6.04491	5.84983	7.09944	6.36822	6.66994	3.16958	0.00108614	0.0188322	hyd5;hydroxylase5: beta-carotene hydroxylase
Zm00001d009178	6.23004	6.44734	6.27592	6.61327	7.55894	8.1159	3.16851	9.50561e-05	0.00499034	Serine carboxypeptidase-like 33
Zm00001d003668	6.05708	6.04491	6.00682	6.59252	6.71148	7.07048	3.16785	0.000209177	0.00759719	Subtilisin-like protease SBT1.9
Zm00001d029886	6.29919	6.17608	6.40266	6.52696	7.46072	8.0672	3.16442	0.000190949	0.00730068	CONTAINS InterPro DOMAIN/s: Pleckstrin-like plant (InterPro:IPR013666) Pleckstrin homology (InterPro:IPR001849); BEST Arabidopsis thaliana protein match is: FORKED 1 (TAIR:AT3G63300.1); Has 35333 Blast hits to 34131 proteins in 2444 species: Archa /.../8; Bacteria - 22429; Metazoa - 974; Fungi - 991; Plants - 531; Viruses - 0; Other Eukaryotes - 9610 (source: NCBI BLink).
Zm00001d046634	6.15115	5.84019	6.06403	7.29432	6.25392	6.61295	3.16059	0.00285212	0.0317593	Unknown
Zm00001d044065	6.05708	6.13632	6.43095	7.53283	6.95091	7.3993	3.13756	7.53043e-07	0.000213479	DELLA protein RGA
Zm00001d047478	6.00078	5.63444	6.1143	6.43005	6.46586	6.93989	3.13027	0.000592633	0.0133961	Unknown
Zm00001d018854	6.00078	5.99021	5.93877	6.65332	6.46586	6.75753	3.12721	0.00162969	0.0235022	Probable carboxylesterase 15
Zm00001d019734	5.93382	6.04491	5.93877	6.81434	6.39752	6.63237	3.12503	0.00250984	0.0296864	Ethylene-responsive transcription factor 1B
Zm00001d047017	7.01905	6.69973	8.57902	10.5991	9.42795	10.2656	3.11495	2.1621e-05	0.00209375	Putative HLH DNA-binding domain superfamily protein
Zm00001d037680	8.12065	7.87384	9.36196	9.30271	11.3848	12.1983	3.10583	0.000796866	0.0158721	Vegetative storage protein 2
Zm00001d026060	7.00496	6.24759	7.08207	8.8078	8.26143	8.91886	3.10311	0.000131419	0.0060032	acs7;1-aminocyclopropane-1-carboxylate synthase7:
Zm00001d013619	6.49599	6.17608	6.55831	8.55385	6.85533	7.32289	3.09645	0.0032141	0.033529	Auxin responsive protein
Zm00001d002476	5.84633	5.92517	5.84983	6.4037	6.19736	6.41343	3.09029	0.000538247	0.0126717	myb domain protein 58
Zm00001d027353	6.86889	6.68134	7.29304	7.77662	8.85754	9.59946	3.08545	0.00016022	0.00658058	Retinol dehydrogenase 12
Zm00001d005378	6.36138	6.04491	7.16107	7.85314	8.40667	8.50223	3.0845	0.00200686	0.0265365	Lecithin-cholesterol acyltransferase-like 1
Zm00001d009090	5.84633	5.92517	6.1143	6.50386	6.50404	6.82214	3.08141	0.000183211	0.00709047	Transcription factor MYB12
Zm00001d028165	6.33103	6.28023	6.34235	6.50386	7.42617	8.08363	3.07035	0.00467189	0.0414125	Aminotransferase ALD1
Zm00001d019060	8.78642	8.57483	10.3975	12.7665	11.6315	12.5138	3.05559	6.55507e-05	0.0040381	dxs2;deoxy xylulose synthase 2: root specific; function inferred from sequence and expression pattern comparison with Medicago trunculata genes
Zm00001d010520	6.36138	6.04491	6.15962	7.87989	6.51636	6.74067	3.05533	0.000408951	0.0108794	Glycerol-3-phosphate acyltransferase 5
Zm00001d047736	6.80199	6.34071	6.74743	6.37633	9.189	7.80637	3.04247	0.00131099	0.0208314	asn4;asparagine synthetase4:
Zm00001d024470	5.93382	6.09297	6.31001	6.45547	6.99558	7.41767	3.04179	0.000617724	0.0137574	DNA-directed RNA polymerase
Zm00001d015394	5.84633	6.04491	6.1143	6.95233	6.46586	6.66994	3.03856	0.000305486	0.00954728	PLATZ transcription factor family protein
Zm00001d018059	6.10655	6.09297	6.15962	6.61327	6.84694	7.35212	3.03584	0.000115805	0.00555151	L-type lectin-domain containing receptor kinase IX.1
Zm00001d012015	6.7486	6.34071	7.12227	8.89905	7.93448	8.57262	3.03451	3.68362e-05	0.00292823	Squamosa promoter-binding protein-like (SBP domain) transcription factor family protein
Zm00001d007616	6.94668	6.56205	7.33757	8.48349	8.55099	9.48809	3.03429	5.53291e-05	0.00364995	Patatin-like protein 2
Zm00001d019629	8.4418	9.44705	9.47479	10.5611	11.8726	12.7812	3.02644	9.45369e-07	0.000245872	Dehydrodolichyl diphosphate synthase 1
Zm00001d018089	5.93382	5.84019	5.93877	6.14142	6.32174	6.65135	3.0173	0.00168186	0.0240249	VQ motif family protein
Zm00001d018853	6.61044	6.13632	6.53445	8.15959	7.20703	7.83293	3.01007	2.44174e-05	0.00226431	Probable carboxylesterase 15
Zm00001d002614	6.39041	6.17608	6.85483	7.16029	7.86895	8.48609	3.00924	0.000440857	0.0113355	SPX domain-containing membrane protein
Zm00001d015054	8.80406	8.05624	10.0647	11.8877	11.3041	12.5533	3.00091	0.000117053	0.00557376	tps3;terpene synthase3:
Zm00001d002351	10.2271	9.53669	10.7348	12.7202	12.7037	13.7398	2.99832	4.65616e-08	3.2228e-05	tps1;terpene synthase1: possible plant defense gene
Zm00001d046852	6.56657	6.62376	6.85483	8.67736	7.5768	8.40246	2.99754	0.000147172	0.00632767	Heptahelical transmembrane protein 2
Zm00001d052937	5.84633	5.99021	6.1143	6.79776	6.4788	6.63237	2.98154	0.000683066	0.0145584	OSJNBb0045P24.5 protein
Zm00001d016682	6.05708	6.17608	6.15962	6.61327	6.85533	7.3617	2.97179	0.00523629	0.0440944	RING-H2 finger protein ATL7
Zm00001d013550	6.36138	6.17608	6.99696	8.50037	7.3698	8.0672	2.9672	0.00202177	0.0266123	Unknown
Zm00001d018088	5.93382	5.92517	6.00682	6.25379	6.4788	6.75753	2.96704	0.000900019	0.0167534	Tetratricopeptide repeat (TPR)-like superfamily protein
Zm00001d043674	6.71124	6.62376	6.98209	8.53761	8.00971	8.72766	2.9609	2.33742e-10	8.8148e-07	Cytidine deaminase
Zm00001d012220	6.00078	5.99021	6.1143	6.21886	6.69184	7.0948	2.96033	0.000999482	0.0179983	Putative ENTH/ANTH/VHS superfamily protein
Zm00001d007606	6.05708	5.84019	5.93877	6.43005	6.41172	6.68815	2.94767	0.00128564	0.0206313	Spermidine hydroxycinnamoyl transferase
Zm00001d017462	7.01905	6.51817	7.13535	9.41016	7.8583	8.41959	2.94104	0.000584145	0.0132587	Ethylene-responsive transcription factor 1A
Zm00001d013090	5.93382	5.92517	5.93877	6.31801	6.36822	6.63237	2.94097	0.00152394	0.0226193	Type IV inositol polyphosphate 5-phosphatase 7
Zm00001d030644	6.15115	6.09297	6.76619	8.04761	7.10634	7.54734	2.92783	0.00308747	0.0329094	myb100;MYB-transcription factor 100: Locus designated and assigned to a transcription factor family by the GRASSIUS project (Yilmaz et al 2009) , which also provided the mappings to the B73_Reference Genome sequence v2 gene models.
Zm00001d000092	6.23004	6.13632	6.1143	7.53283	6.4527	6.86793	2.92573	0.00177659	0.0248142	Expressed protein; protein
Zm00001d008370	6.61044	6.62376	7.09563	8.49617	8.04425	8.76472	2.92359	2.09771e-06	0.000420043	Putative geranylgeranyl pyrophosphate synthase 3
Zm00001d003304	8.09161	8.27609	9.25797	9.51827	10.634	12.2455	2.90711	0.000773799	0.0155778	Bowman-Birk type bran trypsin inhibitor
Zm00001d004366	7.19931	6.96786	8.49117	10.9581	8.68371	9.46798	2.90289	0.0047217	0.0416522	UDP-glycosyltransferase 74B1
Zm00001d033271	6.19206	6.09297	6.15962	7.55005	6.42564	6.68815	2.90261	0.00260193	0.0302832	F-box domain containing protein expressed
Zm00001d043600	8.55104	7.96207	9.61259	11.3541	11.0466	11.9619	2.90028	0.00025804	0.00873407	Ribose-phosphate pyrophosphokinase 3 chloroplastic
Zm00001d035710	6.19206	6.36895	6.45818	6.21886	8.13707	7.33271	2.89359	0.00268112	0.0306961	Protein translation factor SUI1-like protein
Zm00001d014244	6.49599	6.44734	6.90442	8.4183	7.66666	8.14742	2.88893	0.000236697	0.00826503	Esterase
Zm00001d022073	5.84633	5.99021	5.84983	6.43005	6.21686	6.43835	2.88573	0.0023272	0.0285252	Putative methylesterase 11 chloroplastic
Zm00001d035162	6.80199	6.31119	7.89245	10.1369	7.93784	8.39814	2.88147	0.00460063	0.0410644	LHT1
Zm00001d047952	6.05708	5.84019	5.84983	6.52696	6.2716	6.48578	2.8725	0.00224625	0.0278843	Unknown
Zm00001d048021	10.5337	9.31035	11.5164	13.5844	12.9507	13.8603	2.87059	1.26673e-06	0.000298566	aos1;allene oxide synthase1: expression induction by herbivory and methyl jasmonate
Zm00001d011656	6.05708	5.84019	6.76619	8.15959	6.67177	7.0456	2.87014	0.00569242	0.0463026	Putative MAPKKK family protein kinase
Zm00001d001996	6.19206	6.24759	6.27592	6.79776	7.10634	7.57172	2.86818	0.000974962	0.0176767	Unknown
Zm00001d048307	6.33103	6.28023	6.62602	7.40507	7.16407	8.14222	2.86728	4.90196e-05	0.00340016	Unknown
Zm00001d012292	6.33103	6.95392	7.10903	8.95474	7.86541	8.53395	2.86688	4.89721e-05	0.00340016	Glucan endo-13-beta-glucosidase 14
Zm00001d028664	6.00078	5.99021	5.93877	6.21886	6.49152	6.82214	2.86555	0.00349158	0.0350195	Transcription factor bHLH112
Zm00001d050455	7.98153	7.56652	9.31471	11.4414	10.277	11.0647	2.86145	0.00473269	0.0417166	Anthranilate N-benzoyltransferase protein 1
Zm00001d053569	6.19206	6.17608	6.40266	7.40507	6.89625	7.40852	2.85699	0.000127685	0.00586032	Cytochrome P450 711A1
Zm00001d025707	6.81915	6.64338	7.12227	7.45223	8.53158	9.1819	2.85033	8.57381e-06	0.00116867	BTB/POZ and TAZ domain-containing protein 2
Zm00001d054044	10.4319	10.5246	11.5021	14.0277	13.0664	13.8073	2.84789	1.69972e-06	0.000373393	Catalase isozyme 3
Zm00001d020942	6.71124	5.63444	6.37317	7.21804	7.20703	8.03373	2.84428	0.00271265	0.0308904	CONTAINS InterPro DOMAIN/s: Kinetochore protein Ndc80 (InterPro:IPR005550); Has 24780 Blast hits to 15608 proteins in 1321 species: Archae - 545; Bacteria - 2969; Metazoa - 12597; Fungi - 2181; Plants - 1581; Viruses - 39; Other Eukaryotes - 4868 (s /.../ NCBI BLink).
Zm00001d039772	9.89847	9.99424	10.6153	10.733	12.8526	13.8231	2.84088	6.50938e-05	0.0040381	Serine carboxypeptidase K10B2.2
Zm00001d046966	5.84633	5.84019	6.15962	6.7462	6.32174	6.53044	2.83944	0.0037056	0.0362032	Unknown
Zm00001d040148	6.23004	6.04491	7.08207	8.40937	7.32164	7.92798	2.83833	0.000751422	0.0153919	basic helix-loop-helix (bHLH) DNA-binding superfamily protein
Zm00001d027900	7.00496	6.47169	7.12227	9.05994	7.7153	8.67904	2.83374	4.72221e-05	0.00332865	Protein TIFY 10B
Zm00001d032906	6.00078	6.09297	5.93877	6.65332	6.49152	6.75753	2.83105	0.000613026	0.0137065	Sugar transport protein 3
Zm00001d037659	7.13822	6.83504	7.67039	8.13245	9.06823	9.92078	2.82809	0.00336039	0.0343324	Phosphoenolpyruvate/phosphate translocator 2 chloroplastic
Zm00001d027888	5.93382	5.92517	6.06403	6.14142	6.49152	6.83764	2.82762	0.00583518	0.046953	alpha/beta-Hydrolases superfamily protein
Zm00001d016087	6.26562	6.17608	6.1143	7.65661	6.43929	6.70599	2.82511	0.000109315	0.00531929	Unknown
Zm00001d038884	6.00078	5.63444	6.20119	6.9945	6.30547	6.50843	2.82068	0.00375102	0.0363488	Putative MAPKKK family protein kinase
Zm00001d009010	6.94668	6.54041	6.98209	7.26224	8.44418	9.09515	2.81342	4.6459e-05	0.00330575	Plasma membrane-associated cation-binding protein 1
Zm00001d053322	5.84633	5.84019	6.00682	6.14142	6.32174	6.53044	2.80658	0.00290783	0.0319992	Putative lectin-like receptor protein kinase family protein
Zm00001d002707	6.91627	6.69973	7.5198	9.91046	7.62039	8.137	2.79722	0.00153035	0.0226618	Cis-zeatin O-glucosyltransferase 1
Zm00001d000238	6.05708	6.17608	5.93877	6.43005	6.70172	7.03294	2.78389	0.000298794	0.0094544	Growth-regulating factor 6
Zm00001d017821	6.63155	7.09804	7.27014	8.93026	8.32592	8.98295	2.7721	1.81427e-06	0.000383658	Probable L-type lectin-domain containing receptor kinase S.5
Zm00001d023332	6.23004	5.99021	6.1143	6.89332	6.59765	7.07048	2.7633	0.0011609	0.0195726	Probable WRKY transcription factor 38
Zm00001d040457	6.00078	5.84019	6.06403	6.4037	6.68186	6.43835	2.76087	0.00136889	0.0213377	Serine hydroxymethyltransferase 4
Zm00001d039786	8.92179	10.0643	9.53021	11.3716	11.8823	12.8616	2.75679	1.48285e-09	2.2153e-06	Unknown
Zm00001d016948	6.94668	6.34071	7.6952	9.49355	8.08396	8.85797	2.74127	0.0011048	0.0189778	Unknown
Zm00001d002035	6.49599	6.31119	6.64744	6.57125	7.67079	8.31803	2.7376	0.0049182	0.0426376	Endonuclease 2
Zm00001d021073	6.76674	6.47169	6.88816	7.13635	8.13127	8.77135	2.73005	4.62037e-05	0.00329796	transferases transferring acyl groups other than amino-acyl groups;acyltransferases
Zm00001d020251	6.26562	6.17608	6.76619	7.8996	7.07968	7.6944	2.72764	0.00112867	0.0192679	Unknown
Zm00001d007843	6.56657	5.84019	6.45818	8.00611	6.74954	7.15338	2.72684	0.00546302	0.0450152	L-type lectin-domain containing receptor kinase V.9
Zm00001d046145	6.10655	6.44734	6.55831	6.93789	7.40597	7.92185	2.72349	4.34688e-05	0.00314239	Putative RING zinc finger domain superfamily protein
Zm00001d047752	6.19206	6.24759	6.34235	7.0217	6.97348	7.49709	2.7207	8.00527e-08	4.41793e-05	Putative LOB domain-containing family protein
Zm00001d013003	6.76674	6.34071	7.49125	8.85742	7.95783	8.89178	2.71544	0.000388923	0.0107206	NAC domain-containing protein 2
Zm00001d043864	5.93382	5.92517	6.00682	6.67268	6.30547	6.33285	2.71508	0.000704437	0.0148572	Eukaryotic aspartyl protease family protein
Zm00001d042781	6.05708	6.28023	6.1143	7.43358	6.39752	6.74067	2.71469	0.000204126	0.00751467	Zinc finger protein WIP6
Zm00001d012304	7.03295	6.28023	7.06834	8.8509	7.78122	8.40246	2.71354	4.97258e-08	3.30925e-05	Putative cytochrome P450 superfamily protein
Zm00001d003524	6.81915	6.28023	7.32659	9.0315	7.77364	8.37635	2.71285	0.000226099	0.00805659	NAD(P)-linked oxidoreductase superfamily protein
Zm00001d038064	6.39041	6.17608	6.60405	7.89306	7.00285	7.47988	2.70955	3.7206e-05	0.00292823	cytochrome P450 family 94 subfamily D polypeptide 2
Zm00001d048461	9.82504	8.65432	10.9082	11.9557	12.4359	13.2844	2.70494	0.0013788	0.0214109	bf1;blue fluorescent1: homozygous Bf1 seedlings, and homozygous or heterozygous anthers, fluoresce blue under ultraviolet light; anthranilic acid accumulates, anthranilate synthase has altered inhibition kinetics
Zm00001d002128	6.52022	6.51817	7.09563	8.00007	7.92773	8.57643	2.6979	0.000150462	0.00637547	Shikimate kinase 1 chloroplastic
Zm00001d048647	6.76674	6.98161	7.46202	8.86713	8.38993	9.13664	2.67572	1.36848e-05	0.00154053	Putative MYB DNA-binding domain superfamily protein
Zm00001d028400	6.15115	6.213	6.70875	7.19529	7.17651	7.89705	2.67073	0.00230369	0.0283292	Pathogenesis-related thaumatin superfamily protein
Zm00001d028469	6.23004	6.04491	6.1143	6.45547	6.74017	7.24122	2.66678	0.00336086	0.0343324	Unknown
Zm00001d021692	6.05708	5.99021	6.31001	7.14838	6.52848	6.83764	2.658	0.000842011	0.0163118	Cysteine-rich receptor-like protein kinase 10
Zm00001d006420	6.15115	6.04491	6.00682	6.65332	6.59765	6.86793	2.65765	0.00383574	0.0367293	LRR receptor-like serine/threonine-protein kinase GSO1
Zm00001d024014	8.95369	8.60183	10.5885	11.8213	11.9188	12.6214	2.65755	0.00184688	0.0252467	Zinc finger (C3HC4-type RING finger) family protein
Zm00001d024886	10.3641	10.0198	12.2924	13.681	13.3517	14.3833	2.65734	0.0030259	0.0326968	Zinc finger (C3HC4-type RING finger) family protein
Zm00001d051798	5.93382	6.04491	6.1143	6.59252	6.46586	6.79038	2.63739	0.00100112	0.0179983	Unknown
Zm00001d042319	6.05708	5.99021	6.43095	6.87801	6.79504	7.24122	2.63485	0.0014837	0.0224966	Squamosa promoter-binding-like protein 6
Zm00001d048329	6.85258	6.80297	7.01162	8.21745	8.18539	8.76804	2.63274	0.000198201	0.00746625	ABC transporter C family member 3
Zm00001d017270	5.84633	6.09297	6.31001	6.98063	6.54043	6.88274	2.62471	0.00249	0.02956	Phosphoenolpyruvate carboxylase kinase 3
Zm00001d037749	5.93382	6.13632	6.40266	7.17208	6.60864	7.07048	2.61651	0.000852677	0.0163564	Putative HLH DNA-binding domain superfamily protein
Zm00001d022371	10.1183	9.11736	11.2748	12.9379	12.3106	13.4193	2.61338	1.77035e-05	0.00183849	Uncharacterised protein family (UPF0114)
Zm00001d046318	7.13822	6.31119	7.05444	9.29557	7.33791	7.79965	2.60704	0.00495252	0.0427386	Putative FAD-binding Berberine family protein
Zm00001d047110	6.33103	6.42216	6.88816	7.33579	7.7153	8.20835	2.59891	0.000379648	0.0106396	trpp11;trehalose-6-phosphate phosphatase11:
Zm00001d031657	9.8026	8.53933	10.899	12.2159	12.1817	13.0291	2.59678	0.000679319	0.0145146	Probable inactive purple acid phosphatase 27
Zm00001d002139	6.69198	6.42216	6.92043	8.51289	7.38544	7.9582	2.5937	0.000255613	0.00867129	Transferase
Zm00001d011110	6.05708	5.84019	5.84983	6.4037	6.15607	6.50843	2.59336	0.000621607	0.0138059	Unknown
Zm00001d014029	6.39041	5.99021	6.58149	7.46145	6.97348	7.53081	2.59156	0.00372812	0.0362587	myb domain protein 15
Zm00001d003641	6.15115	5.92517	6.20119	6.28675	6.5522	7.21988	2.58877	0.00208629	0.0268896	Unknown
Zm00001d015397	6.10655	6.34071	6.15962	7.30482	6.64078	6.98078	2.58579	0.00192337	0.0258587	VQ motif family protein
Zm00001d017551	5.93382	6.17608	6.37317	7.21804	6.57524	6.99406	2.58502	0.00299623	0.032516	DUF241 domain protein
Zm00001d024317	6.23004	6.17608	6.58149	6.89332	7.20099	7.70894	2.58489	0.000530949	0.0126197	Transferase
Zm00001d038221	7.24594	7.0606	7.62792	9.01124	8.74096	9.51578	2.58345	3.41268e-05	0.00280795	NAC domain containing protein 32
Zm00001d035558	6.15115	6.88127	6.72829	6.83065	7.96443	8.43231	2.56689	0.0022855	0.0281666	Expressed protein; Mannose-specific jacalin-related lectin; protein
Zm00001d025140	6.47097	6.213	6.74743	6.90839	8.01606	7.70169	2.56251	0.000250119	0.00858793	bf2;blue fluorescent2: similar to Bf1 in expression; shows earlier, stronger seedling fluorescence
Zm00001d034435	6.19206	5.63444	6.06403	6.45547	6.54043	6.7741	2.55035	0.000750592	0.0153919	WW domain-binding protein 11
Zm00001d018700	6.61044	6.49528	7.06834	8.88955	7.1578	7.66482	2.54901	0.00125648	0.0202785	Galactoside 2-alpha-L-fucosyltransferase
Zm00001d011079	10.1944	11.5835	11.8898	12.5979	13.7242	14.6262	2.53043	0.00253579	0.0298996	Subtilisin-chymotrypsin inhibitor-2A
Zm00001d052209	7.19931	6.7698	7.71955	9.52438	8.31072	8.95708	2.52891	0.000368201	0.0104665	Cytokinin-O-glucosyltransferase 2
Zm00001d004848	6.05708	6.04491	6.06403	6.87801	6.39752	6.55186	2.52414	0.000548122	0.0127596	from the Czech 'roh' meaning 'corner'
Zm00001d053409	6.26562	5.99021	6.06403	7.12418	6.42564	6.65135	2.52284	0.00319231	0.0334565	UPF0481 protein
Zm00001d030915	8.41425	7.63884	8.47292	9.51008	10.1924	10.943	2.51875	9.68957e-07	0.000248587	Unknown
Zm00001d021781	6.4451	5.63444	6.83773	7.24035	7.33791	7.93408	2.51811	0.00609591	0.0482195	Organic cation/carnitine transporter 3
Zm00001d025333	6.41828	6.31119	7.08207	8.03588	7.59004	8.05614	2.49926	0.00237816	0.0288823	Arogenate dehydratase/prephenate dehydratase 6 chloroplastic
Zm00001d029847	6.39041	6.213	6.50985	7.76944	6.72114	7.26218	2.48877	0.00113897	0.0193625	U-box domain-containing protein 37
Zm00001d005459	7.24594	7.02183	8.06402	9.57038	8.79776	9.52942	2.48776	1.74301e-05	0.00182588	cda2;cytidine deaminase2:
Zm00001d044442	7.98789	7.67731	8.50021	10.4809	9.49983	10.2492	2.48201	0.00612186	0.0483657	ABC transporter G family member 40
Zm00001d002020	7.08684	6.73543	6.95172	8.66624	7.86895	8.48203	2.48083	0.000148398	0.00632767	OSJNBb0022F16.11 protein; protein
Zm00001d021632	6.00078	5.84019	6.23977	6.7637	6.30547	6.72349	2.47242	0.00222249	0.027753	Unknown
Zm00001d028680	6.29919	6.34071	6.64744	7.86658	6.97348	7.32289	2.46173	0.00219343	0.0276033	Ankyrin repeat-containing protein
Zm00001d039575	8.18792	8.43996	8.91434	10.3244	10.296	11.2224	2.45742	5.23869e-08	3.38674e-05	1-aminocyclopropane-1-carboxylate oxidase
Zm00001d027434	6.58879	6.93979	7.04035	8.39587	7.67079	8.55342	2.45664	2.18659e-08	2.0615e-05	Alpha/beta hydrolase related protein
Zm00001d021698	6.93158	6.62376	7.89245	8.98772	8.49416	9.21372	2.45222	5.12643e-07	0.000156751	Receptor-like protein kinase RK20-1
Zm00001d011133	7.33397	6.7698	7.14829	9.40575	7.65003	8.33624	2.4512	0.000432011	0.0112229	Putative WRKY DNA-binding domain superfamily protein
Zm00001d013185	6.71124	6.36895	7.86397	9.55256	7.74674	8.34525	2.44629	0.00481342	0.0420551	Allene oxide synthase chloroplastic
Zm00001d013099	6.85258	6.92547	7.06834	8.9788	7.55443	8.22806	2.43312	0.00201189	0.0265465	Probable carboxylesterase 15
Zm00001d025296	6.80199	6.47169	7.57502	8.59363	8.1798	8.7878	2.43268	0.00210035	0.027018	Nudix hydrolase 13
Zm00001d020702	6.96155	6.83504	7.38049	8.95777	7.99371	8.6684	2.42995	0.00328502	0.0339407	Mitochondrial phosphate carrier protein 2 mitochondrial
Zm00001d050872	6.80199	6.58313	7.29304	8.23281	7.97426	8.71394	2.42757	0.000894723	0.0167445	loricrin-related
Zm00001d033044	6.05708	6.17608	6.55831	6.50386	7.03142	7.57975	2.42441	0.00586891	0.0471409	GDSL esterase/lipase
Zm00001d010700	7.18736	6.7698	7.71955	9.12598	8.48296	9.07661	2.42431	0.000506061	0.0122398	G-type lectin S-receptor-like serine/threonine-protein kinase B120
Zm00001d052837	7.88918	8.45278	8.29155	8.81786	10.2278	10.9675	2.4209	0.00014689	0.00632767	BTB/POZ domain-containing protein
Zm00001d018857	6.00078	6.13632	6.00682	6.48005	6.57524	6.70599	2.41973	2.66529e-05	0.00240269	Probable carboxylesterase 15
Zm00001d044111	5.93382	5.99021	5.93877	6.25379	6.30547	6.53044	2.41674	0.00118107	0.0196735	Catalytic/ hydrolase
Zm00001d034782	7.6082	7.47207	8.44508	10.6492	8.70497	9.42063	2.40632	0.000202538	0.00750053	Ammonium transporter 2
Zm00001d037797	8.3526	7.63884	8.93432	10.7444	9.85496	10.5878	2.38912	0.000506319	0.0122398	Serine carboxypeptidase-like 27
Zm00001d036676	6.29919	6.04491	6.60405	7.55858	6.65123	7.27252	2.38712	0.000195352	0.0073917	Putative B-box type zinc finger family protein
Zm00001d010287	6.10655	6.13632	6.50985	7.04824	6.86365	7.24122	2.38685	0.00479243	0.0419821	WAT1-related protein
Zm00001d027355	6.93158	6.17608	7.52918	8.83448	7.84035	8.50623	2.38082	0.00207446	0.026846	RHOMBOID-like protein 3
Zm00001d031971	6.7486	6.04491	6.99696	8.69936	6.95849	7.19814	2.38025	0.00120346	0.0198479	Vignain
Zm00001d047106	6.00078	5.92517	6.06403	6.71018	6.17713	6.41343	2.37547	0.00277273	0.0312287	zinc finger (C2H2 type) family protein
Zm00001d014530	9.24883	8.57093	9.66498	11.8515	10.6771	11.4659	2.37544	3.78658e-06	0.000629992	Phenolic glucoside malonyltransferase 1
Zm00001d028007	6.83601	6.92547	7.31551	8.28281	8.22665	8.86418	2.37411	6.48634e-06	0.000953029	Calmodulin-binding transcription activator 2
Zm00001d011377	7.56503	7.48096	7.9941	9.63579	9.01996	9.71986	2.37148	7.81159e-15	1.76753e-10	Jasmonic acid-amido synthetase JAR1
Zm00001d001774	6.78453	6.24759	6.78458	8.47924	6.93559	7.38065	2.3642	0.00556024	0.0455358	Probable CCR4-associated factor 1 homolog 11
Zm00001d028814	6.58879	6.75277	6.45818	6.5494	7.98078	8.0727	2.36254	0.00217813	0.0274413	Pathogenesis-related protein [source:UniProtKB/TrEMBL;Acc:Q41298_SORBI]
Zm00001d020620	6.00078	6.09297	6.1143	6.69163	6.36822	6.74067	2.36001	0.00147864	0.0224642	Unknown
Zm00001d003174	5.93382	6.13632	6.37317	6.93789	6.74954	6.82214	2.35857	5.37976e-05	0.00357577	NAD(P)-binding Rossmann-fold superfamily protein
Zm00001d010175	6.47097	6.28023	6.88816	7.61668	7.33791	7.94015	2.35479	0.000810543	0.0160879	Ethylene-responsive transcription factor ABR1
Zm00001d009365	7.68237	7.47207	8.24356	9.34482	9.4417	10.1035	2.35441	9.07681e-08	4.66775e-05	sweet2;sugars will eventually be exported transporter2:
Zm00001d039052	8.2982	7.66971	8.76973	10.1142	9.95164	10.7139	2.35323	4.91216e-05	0.00340016	Sugar transporter ERD6-like 6
Zm00001d039907	6.36138	6.04491	6.55831	7.14838	6.94328	7.44472	2.34534	0.000669418	0.0143615	AP2/ERF and B3 domain-containing transcription repressor TEM1
Zm00001d020674	6.39041	6.34071	6.15962	6.90839	6.9809	7.34245	2.33616	0.000203642	0.00751467	Probable potassium transporter 17
Zm00001d032691	6.88493	6.60369	6.60405	7.20672	7.78876	8.36311	2.33529	0.000392516	0.0107524	MATH domain containing protein; Os10g0478500 protein
Zm00001d027901	7.78987	7.12232	8.98942	10.7513	9.18627	9.98289	2.32476	0.00117562	0.019646	ZIM motif family protein
Zm00001d041236	7.64994	7.22551	8.39253	10.1852	8.87804	9.60315	2.32337	3.53443e-05	0.00287226	Leucine-rich receptor-like protein kinase family protein
Zm00001d029955	6.29919	6.13632	6.90442	7.78377	7.05237	7.57975	2.32293	0.00138319	0.0214513	Phospholipase A1-Ibeta2 chloroplastic
Zm00001d005018	7.68237	7.54987	8.59173	10.2986	9.21999	9.95434	2.3208	9.07938e-06	0.00119441	Protein DETOXIFICATION 21
Zm00001d038791	7.23446	6.92547	7.74344	9.52234	8.1486	8.7878	2.31916	0.00166632	0.0238632	Putative leucine-rich repeat receptor-like protein kinase family protein
Zm00001d040726	6.33103	5.84019	6.62602	7.26224	6.88008	7.31298	2.31593	0.0032589	0.0337746	Mitochondrial substrate carrier family protein
Zm00001d033241	6.80199	6.71775	7.30433	9.17096	7.33791	7.75159	2.31387	0.00105679	0.0185507	Cationic amino acid transporter 1
Zm00001d015589	7.04667	6.85069	7.45212	8.89589	8.12836	8.67551	2.3105	3.74487e-10	1.05919e-06	Premnaspirodiene oxygenase
Zm00001d044162	6.71124	6.17608	6.90442	7.97566	7.27713	7.89077	2.31032	0.00220883	0.0276774	Probable WRKY transcription factor 71
Zm00001d039532	6.36138	6.04491	6.31001	7.38568	6.51636	6.83764	2.29613	0.000119955	0.00567069	Probable WRKY transcription factor 36
Zm00001d024821	7.77505	8.05054	7.98099	9.58993	9.43942	10.1242	2.28827	0.000140508	0.00622168	Sucrose-phosphatase 2
Zm00001d001823	6.23004	6.28023	6.66835	6.9945	7.22496	7.58772	2.2862	1.7565e-06	0.000379556	Anthranilate synthase beta subunit 1 chloroplastic
Zm00001d009088	6.69198	6.83504	7.09563	7.74765	7.94787	8.61395	2.28382	0.000155961	0.00649897	myb95;myb transcription factor95:
Zm00001d023294	6.54373	6.88127	6.66835	7.29432	7.5768	8.39381	2.28307	4.42092e-06	0.00072487	NAC transcription factor 29
Zm00001d051896	5.93382	6.17608	6.53445	7.33579	6.67177	6.83764	2.27	0.00169365	0.0241157	Protein DOWNY MILDEW RESISTANCE 6
Zm00001d022451	7.86156	7.22551	8.31235	10.2256	8.82972	9.5333	2.26915	1.899e-05	0.00193486	CBL-interacting serine/threonine-protein kinase 11
Zm00001d053293	6.39041	6.213	6.96701	8.00007	7.07292	7.57172	2.26226	0.00509102	0.0433878	cbl12;calcineurin B-like12:
Zm00001d033957	6.58879	6.42216	8.01995	9.63955	7.5768	8.09447	2.25346	0.0021175	0.0271306	Helix-loop-helix DNA-binding domain containing protein
Zm00001d046263	6.94668	6.83504	7.28165	8.54169	7.97099	8.56497	2.25279	2.86616e-07	0.000104601	Amino acid permease 6
Zm00001d016216	6.23004	6.39607	6.34235	6.93789	6.9809	7.33271	2.25186	7.52584e-05	0.00434406	Unknown
Zm00001d002776	6.23004	6.17608	6.00682	6.59252	6.6302	6.93989	2.25125	0.00443637	0.0401036	Probable receptor-like protein kinase
Zm00001d049061	7.64994	7.14607	7.86397	9.81082	8.18818	9.23773	2.24907	4.54719e-05	0.00325599	Unknown
Zm00001d042239	6.10655	5.92517	5.93877	6.52696	6.25392	6.48578	2.24493	0.000451811	0.0114586	Protein LURP-one-related 2
Zm00001d015623	6.83601	6.60369	6.99696	8.45345	7.48959	7.9462	2.24398	5.11529e-06	0.000815097	Limonoid UDP-glucosyltransferase
Zm00001d026635	7.62506	7.45409	7.82006	8.98178	9.02761	9.73842	2.23874	4.70105e-05	0.00332408	Allantoinase
Zm00001d014060	6.36138	6.89622	6.70875	7.54147	7.58123	8.09447	2.23618	4.29169e-05	0.00314021	Protein NRT1/ PTR FAMILY 5.2
Zm00001d016076	7.01905	7.57477	6.78458	7.25134	8.67393	9.20644	2.23413	0.000943321	0.017269	Unknown
Zm00001d029701	6.73011	6.7698	7.90646	8.32631	8.39233	9.28685	2.23355	0.00212767	0.0271618	gst40;glutathione transferase40:
Zm00001d008923	6.91627	7.1808	7.31551	8.21229	8.07792	9.11863	2.23215	2.63537e-05	0.00238522	Unknown
Zm00001d029383	6.23004	6.31119	6.45818	6.69163	7.01006	7.48851	2.23068	0.00016421	0.00665876	WAT1-related protein
Zm00001d042810	6.00078	5.92517	6.20119	6.71018	6.28877	6.57273	2.22657	0.00416607	0.0384758	Cell division control protein 6 homolog B
Zm00001d022078	6.41828	5.63444	6.20119	7.20672	6.41172	6.66994	2.22221	0.00400063	0.0375755	Eukaryotic aspartyl protease family protein
Zm00001d012321	6.15115	5.99021	6.31001	7.11188	6.38303	6.65135	2.22179	0.00436266	0.0396469	Nematode resistance protein-like HSPRO2
Zm00001d021365	6.15115	5.63444	6.00682	6.52696	6.25392	6.46244	2.22155	0.0028139	0.0314887	DNA primases
Zm00001d010673	6.00078	5.84019	6.1143	6.34782	6.3376	6.55186	2.21726	0.00320696	0.0334966	Metacaspase-6
Zm00001d036439	8.86583	7.96207	9.8044	10.9194	10.6699	11.5043	2.21551	0.000845153	0.0163227	Arogenate dehydrogenase isoform 2
Zm00001d011417	6.65216	6.69973	7.06834	7.70293	7.82947	8.35421	2.20676	0.000105211	0.00522003	cytochrome P450 family 72 subfamily A polypeptide 8
Zm00001d001989	6.41828	6.89622	8.23813	9.09335	8.34345	9.31868	2.20525	0.00447865	0.0402776	Unknown
Zm00001d030942	6.19206	6.42216	6.27592	7.00819	6.88008	7.18711	2.20353	0.000703673	0.0148572	WAK-like kinase
Zm00001d034217	6.88493	6.91095	7.55689	9.42113	7.50846	7.95221	2.20299	0.000366148	0.0104212	Lectin-like receptor kinase 7
Zm00001d043742	6.52022	6.31119	6.72829	7.95705	6.97348	7.29292	2.20272	0.00542871	0.0448796	Mitogen-activated protein kinase kinase kinase YODA
Zm00001d011968	6.00078	5.99021	5.93877	6.25379	6.28877	6.53044	2.20269	0.00299425	0.0325147	Unknown
Zm00001d028303	7.5112	8.03908	7.97438	8.11034	9.48994	10.3158	2.20208	8.85518e-05	0.00479345	Branched-chain-amino-acid aminotransferase
Zm00001d024843	9.39715	8.89393	9.87618	11.5166	11.17	11.713	2.20186	0.000239163	0.00831265	acco31;1-aminocyclopropane-1-carboxylate oxidase15:
Zm00001d053514	6.39041	5.84019	6.53445	7.08686	6.84694	7.24122	2.20119	0.00544312	0.04495	Hydroquinone glucosyltransferase
Zm00001d015550	6.88493	6.68134	6.93619	7.68768	7.76601	8.44491	2.19373	1.09954e-06	0.000270426	Unknown
Zm00001d038471	7.1256	6.75277	7.21082	8.80443	7.72323	8.33624	2.19343	0.000113087	0.00543383	U-box domain-containing protein 16
Zm00001d016922	6.86889	6.58313	6.82033	6.92325	7.80742	8.46153	2.18554	0.00040792	0.0108794	Unknown
Zm00001d003861	9.34781	8.52325	10.0527	12.3725	10.191	10.9575	2.18451	0.00137743	0.021406	Potassium high-affinity transporter
Zm00001d021288	8.1033	9.07976	8.60014	9.39466	10.3551	11.2924	2.18088	0.000245286	0.00847108	Senescence-inducible chloroplast stay-green protein 1
Zm00001d036650	7.65812	7.71466	8.01995	10.0966	8.6992	9.26367	2.17504	1.25719e-06	0.000298566	Unknown
Zm00001d020773	6.56657	6.24759	6.50985	6.96658	7.23087	7.61912	2.17328	0.000201775	0.0074882	FIP1
Zm00001d039712	6.88493	6.42216	7.28165	8.07076	7.84035	8.42808	2.17204	3.33957e-05	0.00280795	Protein NETWORKED 4A
Zm00001d004443	8.77213	8.26639	9.37898	11.5433	9.80185	10.5597	2.172	0.00160019	0.0233447	Probable cinnamyl alcohol dehydrogenase 9
Zm00001d043318	6.49599	6.44734	6.45818	7.4706	7.03142	7.4536	2.16974	1.40708e-09	2.2153e-06	Protein LURP-one-related 5
Zm00001d008909	6.10655	6.83504	6.55831	7.06126	7.35396	7.90951	2.16769	0.00065427	0.0142352	ga2ox9;gibberellin 2-oxidase9:
Zm00001d031128	11.3863	10.3575	12.2972	13.7112	13.1671	14.0325	2.16255	2.22954e-06	0.000433035	5-methyltetrahydropteroyltriglutamate--homocysteine methyltransferase 1
Zm00001d039988	6.00078	5.84019	6.1143	6.61327	6.15607	6.38761	2.1606	0.00476076	0.0418118	Unknown
Zm00001d029468	6.58879	6.36895	6.40266	7.75495	6.82994	7.1419	2.15358	0.00596923	0.0476423	root-specific kinase 1
Zm00001d043912	7.01905	7.48978	7.52918	7.51537	8.88987	9.44141	2.15255	0.000495362	0.0121043	Adenine nucleotide alpha hydrolases-like superfamily protein
Zm00001d025847	8.06791	7.50725	8.84917	10.1075	9.52588	10.3381	2.14882	1.28887e-05	0.00148036	Beta-glucosidase 47
Zm00001d035775	7.88233	8.14955	8.4262	10.2735	9.38468	9.97154	2.14502	3.4897e-08	2.70296e-05	Putative phospholipid-transporting ATPase 9
Zm00001d043762	6.63155	6.73543	7.28165	8.83117	7.37504	7.68707	2.14239	0.00127609	0.0205363	ABC transporter B family member 9
Zm00001d031303	7.71401	7.0857	7.30433	7.71049	8.86783	9.46798	2.14	0.00010543	0.00522003	Probable galactinol--sucrose galactosyltransferase 1
Zm00001d016933	7.4453	7.2145	7.34844	8.84763	8.19097	9.10564	2.13084	3.31912e-05	0.00280795	loricrin-related
Zm00001d031221	7.09991	7.09804	7.57502	9.62447	7.43614	7.9819	2.12906	0.00422677	0.0387674	AAA-ATPase ASD mitochondrial
Zm00001d011080	12.1913	13.4476	13.8847	14.0052	15.3989	16.1895	2.1279	0.00493692	0.0426841	Protease inhibitor%3B Proteinase inhibitor
Zm00001d003830	9.67915	8.80425	10.1867	12.2259	10.7208	11.6402	2.12782	8.69338e-05	0.00473844	Arogenate dehydratase/prephenate dehydratase 6 chloroplastic
Zm00001d028720	7.38584	7.722	7.73553	8.12144	9.03066	9.84966	2.1213	5.41031e-05	0.00357951	Phosphatidylinositol transfer protein expressed
Zm00001d024265	6.4451	6.54041	6.66835	7.45223	7.23675	7.66482	2.11456	3.36064e-07	0.000116987	F-box protein SKIP19
Zm00001d053120	6.41828	6.09297	6.64744	7.67998	6.70172	7.03294	2.10749	0.00316492	0.0333703	Putative lysM-domain receptor-like protein kinase family protein
Zm00001d017977	7.34452	7.2145	7.97438	8.51289	8.86269	9.58833	2.10672	0.000133968	0.0060505	hk1;histidine kinase1: cytokinin receptor; cytokinin responsive histidine protein kinase
Zm00001d029662	6.54373	6.24759	6.80262	7.06126	7.33252	7.86538	2.10499	0.000829003	0.0162125	bnlg2295;聽:
Zm00001d049127	7.85456	7.47207	8.00709	9.58993	8.84022	9.61781	2.10265	0.000516292	0.0124141	Putative serine/threonine protein phosphatase superfamily protein
Zm00001d017682	7.82621	7.69238	7.73553	9.27877	8.90659	9.69416	2.0988	5.68406e-12	3.21533e-08	PLATZ transcription factor family protein
Zm00001d039764	6.15115	6.24759	6.06403	6.37633	6.61949	7.00718	2.09597	0.00271019	0.0308904	Transcription factor bHLH51
Zm00001d043480	6.36138	6.34071	6.43095	7.28372	6.82133	7.21988	2.09219	8.4499e-06	0.00116583	Proline-rich receptor-like protein kinase PERK15
Zm00001d034197	7.07362	6.85069	7.38049	8.36384	8.08696	8.68609	2.09091	0.000205427	0.00753354	Unknown
Zm00001d010131	6.39041	6.213	6.40266	7.06126	6.8882	7.17598	2.08457	9.64577e-06	0.00122128	Zinc finger protein WIP6
Zm00001d019230	6.81915	6.34071	6.93619	7.56704	7.60313	8.03373	2.07949	7.48459e-05	0.00433214	sid1;sister of indeterminate spikelet1: inflorescence architecture, apparent target of tasselseed4 microRNA (Chuck et al 2008),
Zm00001d053068	6.56657	5.99021	6.48445	7.4887	6.68186	7.1186	2.07899	0.00257794	0.0301297	Unknown
Zm00001d021726	6.67229	6.71775	6.98209	8.47924	7.17031	7.59565	2.07324	0.00373372	0.0362587	G-type lectin S-receptor-like serine/threonine-protein kinase B120
Zm00001d008273	7.29078	7.97421	8.24356	9.61305	9.14613	9.67676	2.07295	6.1366e-08	3.75278e-05	Alpha-xylosidase 1
Zm00001d031187	6.19206	6.04491	6.20119	6.72837	6.46586	6.80639	2.06903	0.00107504	0.0187366	Core-2/I-branching beta-16-N-acetylglucosaminyltransferase family protein
Zm00001d010079	9.57293	9.10938	10.3417	12.343	10.848	11.5407	2.06512	2.3437e-06	0.000445638	HXXXD-type acyl-transferase family protein
Zm00001d011393	6.81915	6.31119	7.25851	8.49617	7.32164	7.846	2.06173	0.00209216	0.0269279	S-type anion channel SLAH3
Zm00001d011576	6.19206	6.13632	6.15962	6.5494	6.52848	6.9537	2.06142	0.00325377	0.0337411	Unknown
Zm00001d028930	6.19206	6.24759	6.31001	6.87801	6.66156	7.03294	2.05654	0.00029906	0.0094544	myb domain protein 112
Zm00001d038548	6.00078	5.84019	6.06403	6.45547	6.23569	6.30365	2.05389	0.00465997	0.0413819	Unknown
Zm00001d053916	7.31257	8.12817	7.38049	8.88637	8.81383	9.64491	2.05337	0.00019903	0.00746843	S-(+)-linalool synthase chloroplastic
Zm00001d011620	6.33103	6.09297	6.00682	6.81434	6.50404	6.74067	2.05176	0.00229241	0.0282058	DUF1639 family protein
Zm00001d044662	6.49599	6.51817	7.28165	7.34593	7.65003	8.46565	2.0505	0.00262059	0.0303195	ZHD9 ZF-HD type transcription factor
Zm00001d016616	6.15115	6.04491	5.93877	6.5494	6.3376	6.55186	2.04448	0.00102647	0.018245	Ethylene-responsive transcription factor ERF115
Zm00001d051814	6.63155	6.44734	6.88816	7.72548	7.28842	7.79965	2.03514	0.00134764	0.0211904	Endoglucanase 11
Zm00001d014102	8.12065	7.88035	8.54454	10.1102	9.35347	10.0384	2.03476	6.59406e-07	0.000191287	Divalent ion symporter
Zm00001d040244	6.33103	6.62376	6.87163	7.47969	7.26574	7.85895	2.03396	0.00525273	0.0441606	pathogenesis-related family protein
Zm00001d045054	7.82621	7.87384	8.27574	9.77714	9.12776	9.82463	2.03142	0.000331164	0.00989861	stc1;sesquiterpene cyclase1: single copy; insect defense reponse; encodes a sesquiterpene cyclase involved in terpenoid biosynthesis
Zm00001d035166	7.59111	7.77226	8.21616	9.65633	8.90991	9.65915	2.02934	1.90897e-06	0.000392674	Lysine histidine transporter 2
Zm00001d043727	9.01542	8.61703	9.50166	10.907	10.4738	11.2694	2.02932	8.15404e-05	0.00454437	fps3;farnesyl diphosphate synthase3: terpene based defense (Richter et al 2015)
Zm00001d045519	8.14345	7.96816	8.56619	8.88955	9.81158	10.5738	2.02899	0.0015716	0.0231154	Oligopeptide transporter 7
Zm00001d025103	7.24594	8.43566	8.77344	10.2902	9.41638	10.0706	2.02881	0.00046936	0.0116775	amo1;amine oxidase1: single copy rice cDNA rz69
Zm00001d046697	8.81106	7.98024	9.37414	10.0884	10.2474	11.2402	2.02837	0.000377106	0.0106285	Dihydroflavonol-4-reductase
Zm00001d012641	6.36138	6.24759	6.37317	7.36597	6.6302	6.8529	2.00994	0.0038046	0.0365548	cko4b;cytokinin oxidase4b:
Zm00001d004330	6.26562	7.03491	7.24677	8.74586	7.38025	7.56365	2.00988	0.000839904	0.0163118	Unknown
Zm00001d016379	7.69829	6.62376	7.67871	9.33557	8.02237	8.74125	2.00901	0.00294358	0.0322228	Unknown
Zm00001d028577	6.76674	6.56205	7.64508	8.71022	7.61179	8.35421	2.0074	0.000231371	0.00818004	DNA-binding protein
Zm00001d014667	6.65216	6.51817	6.72829	7.64872	7.24843	7.68707	2.00455	1.92876e-05	0.00193486	DUF4228 domain protein
Zm00001d040023	6.56657	6.34071	6.43095	7.13635	7.02435	7.44472	2.0044	1.33267e-05	0.00151529	Protein kinase superfamily protein
Zm00001d002000	13.7395	13.4425	14.9183	16.4951	15.5305	16.3384	2.00235	9.11898e-07	0.000239925	lox6;lipoxygenase6:
Zm00001d004279	8.49967	8.24183	8.11864	9.86632	9.53339	10.3358	2.00126	0.00014737	0.00632767	18-cineole synthase 1 chloroplastic
Zm00001d037631	7.91623	7.63884	7.92032	8.50873	9.01226	10.0666	1.99762	3.63997e-06	0.000614638	Unknown
Zm00001d006511	8.52131	8.46126	9.94454	11.0843	10.4457	11.2331	1.99638	0.000314838	0.00973617	Glucose-6-phosphate/phosphate translocator 2 chloroplastic
Zm00001d014722	7.58247	7.31008	8.17114	9.70553	8.6056	9.13152	1.99112	0.00130938	0.0208204	Glycosyltransferase
Zm00001d031536	6.36138	6.28023	6.23977	6.90839	6.78611	7.05811	1.99008	0.000754668	0.0154254	Oxysterol-binding protein-related protein 4B
Zm00001d045338	6.49599	6.58313	6.78458	7.4706	7.34864	7.71614	1.9896	5.66819e-07	0.000168756	HXXXD-type acyl-transferase family protein
Zm00001d034387	7.54734	7.39853	7.91341	8.62082	8.91983	9.53523	1.9887	7.26222e-05	0.00426811	ao1;aldehyde oxidase1: functionally cloned (Sekimoto et al 1997)
Zm00001d041082	7.15071	7.02183	7.08207	8.34989	7.91071	8.46153	1.97663	0.000607336	0.0136061	ks4;kaurene synthase4:
Zm00001d027991	6.4451	6.71775	6.55831	7.20672	7.27713	7.73753	1.97353	8.93231e-06	0.00119441	HB-type transcription factor
Zm00001d020780	8.30323	7.89325	8.75103	10.3959	9.41057	10.0384	1.97324	0.000762146	0.015472	gst23;glutathione transferase23: cDNA, SSR umc2098
Zm00001d045785	7.26857	6.42216	7.78232	9.14467	7.76218	8.42808	1.96708	0.00393547	0.0371497	Leucine-rich repeat receptor-like serine/threonine/tyrosine-protein kinase SOBIR1
Zm00001d044495	12.1493	12.7222	12.8347	13.1168	14.5071	15.2771	1.96703	0.000973131	0.0176576	see2b;senescence enhanced2b:
Zm00001d029539	6.83601	6.31119	6.87163	7.97566	7.1578	7.65731	1.96457	0.000756269	0.0154302	PLASMODESMATA CALLOSE-BINDING PROTEIN 2
Zm00001d002019	6.7486	6.75277	6.85483	7.55005	7.63741	8.0672	1.96428	3.70318e-08	2.70296e-05	OSJNBb0022F16.11 protein; protein
Zm00001d032467	6.10655	6.54041	6.68877	7.06126	7.13878	7.50561	1.95838	1.11854e-07	5.42733e-05	Cytochrome P450 84A1
Zm00001d028968	6.96155	6.95392	6.96701	7.14838	8.01606	8.6028	1.95783	0.000583887	0.0132587	Chaperone protein dnaJ 20 chloroplastic
Zm00001d026200	6.85258	7.29984	7.45212	7.95079	8.24281	8.98295	1.95598	7.5471e-05	0.00434525	S-norcoclaurine synthase
Zm00001d039591	6.15115	6.36895	6.37317	6.86248	6.67177	7.18711	1.95436	0.00118497	0.019686	Unknown
Zm00001d027519	7.62506	7.2145	8.15964	9.29319	8.67589	9.42481	1.95367	3.96395e-05	0.00299419	4-coumarate--CoA ligase-like 5
Zm00001d010171	8.31823	7.533	8.69731	10.4798	8.93783	9.78461	1.95359	0.000464759	0.01162	Soluble inorganic pyrophosphatase 1
Zm00001d052063	6.61044	7.33031	7.23491	7.41465	8.3827	8.70356	1.95268	0.00306538	0.0328693	Transmembrane amino acid transporter family protein
Zm00001d038852	7.39596	7.0606	7.87829	8.94561	8.41141	9.07661	1.94982	8.76655e-08	4.61304e-05	rtl3;reversion-to-ethylene sensitivity1 like3: Over-expression reduces ethylene responses
Zm00001d028809	6.10655	6.28023	6.15962	6.95233	6.4527	6.65135	1.94806	0.00346076	0.0347875	PLAC8 family protein
Zm00001d033517	6.69198	7.07322	6.82033	8.35921	7.34864	7.81306	1.94508	0.00260519	0.0302832	Major facilitator superfamily protein
Zm00001d013997	7.502	7.0606	7.5929	8.99659	8.29276	8.76472	1.94362	0.00504393	0.0431816	Cysteine-rich receptor-like protein kinase 2
Zm00001d009146	11.1346	9.83024	12.2077	13.3182	12.8173	13.557	1.94217	0.00184104	0.0252408	S-adenosylmethionine synthase
Zm00001d045644	6.23004	6.09297	6.1143	6.7462	6.41172	6.70599	1.94181	0.00329274	0.033961	Encodes a protein whose expression is responsive to nematode infection.
Zm00001d003499	6.10655	6.13632	5.93877	6.5494	6.3376	6.55186	1.93968	0.00334672	0.0342652	E3 ubiquitin-protein ligase ATL6
Zm00001d038843	7.33397	7.14607	7.5198	9.00246	7.82947	8.77135	1.93927	0.000499804	0.0121603	Putative WRKY DNA-binding domain superfamily protein
Zm00001d006688	8.73946	8.66532	9.19887	10.5512	10.2539	10.9041	1.93127	1.39959e-09	2.2153e-06	Putative polyol transporter 1
Zm00001d009171	6.19206	6.51817	6.53445	7.19529	6.92003	7.29292	1.93051	1.28743e-05	0.00148036	Mitochondrial substrate carrier family protein
Zm00001d021250	6.56657	6.34071	6.58149	7.41465	7.04543	7.32289	1.93042	1.8412e-06	0.000385532	Unknown
Zm00001d028510	7.53841	7.0857	7.48158	8.8078	8.16003	8.92184	1.92403	5.12369e-05	0.0034815	Protein FAF-like chloroplastic
Zm00001d012981	7.99422	8.89082	8.52255	9.46205	9.743	10.8424	1.9202	0.000554854	0.0128502	NAD(P)-binding Rossmann-fold superfamily protein
Zm00001d023611	6.93158	6.24759	6.74743	7.87325	7.13878	7.61135	1.91494	0.00618109	0.0485881	Putative leucine-rich repeat receptor-like protein kinase family protein
Zm00001d048561	8.06192	8.38747	9.26584	10.9885	9.49654	10.0759	1.91333	7.43662e-05	0.00433214	p-protein
Zm00001d024853	9.999	9.3034	10.3243	11.6538	11.331	12.1251	1.91295	0.00103382	0.0183253	acco15;1-aminocyclopropane-1-carboxylate oxidase15:
Zm00001d026053	6.56657	6.44734	6.66835	7.60035	6.86365	7.51406	1.91221	0.0015787	0.0231956	Putative RING zinc finger domain superfamily protein
Zm00001d038296	6.23004	6.17608	5.93877	6.61327	6.52848	6.63237	1.90713	0.000143304	0.00627182	Putative bZIP transcription factor superfamily protein
Zm00001d002762	7.54734	7.77226	7.46202	9.12329	8.4488	9.19177	1.9048	8.98914e-07	0.000239291	Ethylene-responsive transcription factor 2
Zm00001d044951	7.49272	7.48096	8.19945	9.24208	8.72213	9.48409	1.90157	0.00010281	0.00515806	WAT1-related protein
Zm00001d001803	6.4451	6.34071	7.09563	7.36597	7.35396	7.91569	1.90124	0.0051049	0.0434569	Plasma-membrane choline transporter family protein
Zm00001d002625	6.36138	6.24759	6.43095	6.57125	6.95849	7.29292	1.90042	0.00291879	0.0320444	Probable methyltransferase PMT15
Zm00001d032685	7.45493	6.99519	7.74344	8.4664	8.5163	9.08988	1.8992	0.000231359	0.00818004	Pleckstrin homology (PH) and lipid-binding START domains-containing protein
Zm00001d004624	6.88493	6.49528	6.98209	7.21804	7.67899	8.20835	1.89649	0.000232856	0.00820691	O-methyltransferase ZRP4
Zm00001d048819	7.4258	7.0857	7.27014	8.94255	7.86895	8.40676	1.89176	9.6635e-05	0.00501505	Putative cytochrome P450 superfamily protein
Zm00001d043390	6.41828	6.81914	6.31001	6.71018	7.28842	7.75159	1.89077	0.000191334	0.00730068	delay of germination 1
Zm00001d037242	6.69198	6.71775	7.01162	7.65661	7.54537	8.0672	1.89069	0.00162161	0.0234605	Urea-proton symporter DUR3
Zm00001d043166	6.4451	6.49528	6.60405	6.81434	7.25423	7.60352	1.88425	0.00025911	0.0087497	UDP-glycosyltransferase 87A1
Zm00001d040697	12.0451	11.6372	12.8665	13.8346	13.8173	14.613	1.88348	0.000354046	0.0102442	S-adenosylmethionine synthase 1
Zm00001d009702	7.43559	6.71775	8.11268	8.47924	8.67393	9.30739	1.88061	0.00266696	0.0306477	P-loop containing nucleoside triphosphate hydrolases superfamily protein
Zm00001d013529	7.23446	7.31008	7.73553	9.42549	7.80742	8.45739	1.88007	0.00323001	0.0336179	Protein NRT1/ PTR FAMILY 2.9
Zm00001d020808	7.62506	7.67731	7.56599	7.65661	9.01072	9.60499	1.87972	0.00408684	0.0380703	Peroxidase 17
Zm00001d046226	9.25905	8.82068	9.9973	11.0024	10.8544	11.5573	1.87867	0.00217938	0.0274418	mrpa1;multidrug resistance protein associated1: ATP-binding cassette (ABC) transporter
Zm00001d014126	7.25731	6.85069	7.29304	8.81116	7.63317	8.16291	1.87582	0.00111249	0.0190266	UDP-glycosyltransferase 86A2
Zm00001d015292	7.93616	7.60721	8.2651	9.92129	8.77422	9.31643	1.87262	0.000953417	0.0174116	Endoglucanase 11
Zm00001d011164	6.41828	6.47169	6.53445	7.60854	6.7771	7.03294	1.87124	0.00535237	0.044525	Unknown
Zm00001d017279	9.2125	8.36046	9.48156	10.9506	10.2304	11.0076	1.86906	0.00269692	0.0307887	pal7;phenylalanine ammonia lyase7:
Zm00001d047779	6.61044	6.71775	7.05444	7.16029	7.5679	8.27615	1.86588	0.00107048	0.0186818	Whole genome shotgun sequence of line PN40024 scaffold_36.assembly12x (Fragment)
Zm00001d052297	6.26562	6.47169	6.45818	6.78088	6.9809	7.35212	1.86359	0.00017944	0.00702455	PLAC8 family protein
Zm00001d039769	7.19931	6.91095	7.5198	8.51289	7.86895	8.69311	1.85826	0.000302705	0.00952614	RING/U-box superfamily protein
Zm00001d048027	6.05708	6.04491	6.06403	6.43005	6.32174	6.53044	1.85379	0.00393528	0.0371497	Putative MAP kinase family protein
Zm00001d028574	7.45493	7.60721	7.8051	8.74586	8.74656	9.2983	1.85264	1.20073e-05	0.00143576	Protein phosphatase 2C 37
Zm00001d028808	6.19206	6.213	6.76619	7.37586	6.74017	7.15338	1.8514	0.00125157	0.0202397	senescence associated gene 20
Zm00001d042365	6.39041	6.04491	6.20119	6.65332	6.52848	6.99406	1.84652	0.00398376	0.0374649	CRP7 - Cysteine-rich family protein precursor expressed
Zm00001d053706	6.83601	6.39607	6.85483	7.47969	7.37504	7.85249	1.84305	0.00243183	0.0291544	ABC transporter B family member 15
Zm00001d049179	12.2052	11.8196	12.4313	13.4495	13.6945	14.5755	1.84008	0.000512678	0.0123541	O-methyltransferase ZRP4
Zm00001d050365	7.97515	7.63101	8.66966	9.93051	9.15313	9.72156	1.83902	5.65504e-07	0.000168756	Protein TIFY 6B
Zm00001d004095	6.69198	6.92547	6.62602	7.09944	7.46072	8.14742	1.83746	0.00271263	0.0308904	basic helix-loop-helix (bHLH) DNA-binding superfamily protein
Zm00001d033671	6.10655	5.84019	6.34235	6.83065	6.2716	6.55186	1.83659	0.00389485	0.0369667	Protein FAF-like chloroplastic
Zm00001d027992	6.94668	7.00859	7.60175	8.78061	7.62893	8.44908	1.83374	0.000382153	0.0106579	Unknown
Zm00001d025437	6.94668	6.85069	6.88816	7.93182	7.54991	8.06168	1.83348	0.000887422	0.0166637	Amino acid permease
Zm00001d039374	6.71124	6.64338	6.74743	7.67998	7.27145	7.67228	1.83305	2.61794e-07	0.000102131	RING-H2 finger protein ATL3
Zm00001d044700	6.36138	5.92517	6.23977	6.67268	6.54043	6.8529	1.83256	0.00499163	0.0429451	YLS9
Zm00001d034237	7.54734	6.95392	7.83486	9.22714	8.16287	8.67196	1.83041	0.000383824	0.0106724	Probable LRR receptor-like serine/threonine-protein kinase
Zm00001d014906	7.27973	7.54987	7.98756	9.31689	8.30561	9.0333	1.82578	0.000290264	0.00933018	Phosphoinositide phospholipase C 4
Zm00001d024314	11.7109	10.8983	12.5315	14.0306	12.9778	13.7731	1.82261	0.00338021	0.0343491	Putative cinnamyl-alcohol dehydrogenase family protein
Zm00001d026597	6.10655	6.24759	6.37317	6.72837	6.41172	7.0827	1.82225	0.00357495	0.0354732	Unknown
Zm00001d046334	6.36138	6.7698	6.31001	7.14838	7.03845	7.44472	1.81668	0.00151081	0.0226193	cyp9;cytochrome P450 9:
Zm00001d029922	6.63155	6.64338	7.18622	7.13635	7.76218	8.22806	1.81155	0.00133468	0.0210598	Flavin-containing monooxygenase FMO GS-OX5
Zm00001d030028	8.46881	8.60946	9.24741	10.9124	9.71689	10.3259	1.81033	7.84757e-06	0.00111677	myc7;myc transcription factor7: transcription factor induced by iron starvation; restores yeast fet3 fet4
Zm00001d015515	9.69237	8.64324	10.0375	11.8587	10.3624	11.1203	1.80548	0.00137404	0.0213974	Probable WRKY transcription factor 40
Zm00001d048634	12.0709	11.3399	12.7653	13.8908	13.5129	14.3432	1.80443	0.00124306	0.0201626	DIBOA-glucoside dioxygenase BX6
Zm00001d052480	6.86889	6.75277	6.58149	7.83955	7.13236	7.72331	1.80258	0.00261228	0.0303154	Indole-3-acetate beta-glucosyltransferase
Zm00001d020692	6.65216	6.83504	7.02608	7.65661	7.47042	8.10523	1.80254	0.000550035	0.012791	Beta-13-galactosyltransferase 7
Zm00001d003492	6.78453	6.68134	6.76619	7.96328	7.18268	7.55552	1.8025	9.80672e-05	0.00504975	Myosin heavy chain-related protein
Zm00001d029387	8.52559	8.96355	9.71362	11.3789	9.97384	10.6344	1.80178	0.000161978	0.00662045	LOL3
Zm00001d015767	7.00496	7.31008	7.60175	8.66996	8.05044	8.67551	1.80047	0.000159334	0.00657892	Unknown
Zm00001d046342	6.29919	6.31119	6.23977	6.9945	6.6302	6.82214	1.79904	0.00372651	0.0362587	ko2;kaurene oxidase2:
Zm00001d038115	6.58879	6.64338	6.80262	7.82583	7.1515	7.43577	1.79517	3.13531e-05	0.00270774	Putative DUF26-domain receptor-like protein kinase family protein
Zm00001d042811	6.73011	6.31119	6.53445	7.83955	6.66156	6.98078	1.79384	0.00143965	0.022025	Nematode resistance protein-like HSPRO2
Zm00001d029920	6.52022	6.17608	6.60405	6.92325	6.80388	7.49709	1.78812	0.00182469	0.0251317	Putative glucuronosyltransferase PGSIP7
Zm00001d027996	7.99422	6.83504	8.07635	9.02285	8.70497	9.36948	1.78614	0.00477309	0.041877	Alcohol dehydrogenase-like 2
Zm00001d044431	6.97622	6.78653	6.92043	8.13245	7.36455	7.89705	1.7843	0.00377914	0.036465	Amino-acid permease BAT1
Zm00001d044765	10.4047	9.53866	10.4568	11.7317	11.531	12.2766	1.77866	2.73907e-06	0.000499813	Benzoate carboxyl methyltransferase
Zm00001d041972	8.36707	9.65416	9.41006	9.73741	10.851	11.4755	1.77794	0.000284365	0.00921823	Cellulose synthase-like protein G3
Zm00001d042135	7.32331	8.01585	7.60175	8.8078	8.7669	9.24721	1.77494	5.1419e-05	0.00348341	Amino-acid permease BAT1
Zm00001d009666	6.76674	6.58313	7.08207	8.23281	7.20703	7.52247	1.77454	0.00460763	0.0411098	NAD(P)-binding Rossmann-fold superfamily protein
Zm00001d042717	6.85258	6.54041	6.64744	7.88649	6.96601	7.47988	1.77255	0.000254188	0.00864567	Ethylene-responsive transcription factor ABR1
Zm00001d021572	7.96873	8.1706	8.44038	9.36769	9.3906	10.0384	1.77158	2.53793e-08	2.12688e-05	UDP-glycosyltransferase 71B1
Zm00001d008190	6.52022	6.44734	6.34235	7.29432	6.768	7.13031	1.77155	0.00199926	0.0264991	Probable WRKY transcription factor 47
Zm00001d013830	7.5294	7.28951	8.10067	9.03723	8.50969	9.24248	1.76964	0.00122903	0.0200499	cytochrome P450 family 76 subfamily C polypeptide 7
Zm00001d005826	7.78248	7.7652	8.38276	9.37899	9.02302	9.66269	1.76412	4.75759e-06	0.000768928	Probable GTP diphosphokinase RSH2 chloroplastic
Zm00001d041826	6.29919	6.17608	6.20119	6.84669	6.49152	6.7741	1.7641	0.00150641	0.0226135	protein; Protein kinase domain containing protein
Zm00001d024543	7.76757	7.33031	8.2651	9.56644	8.49862	9.22817	1.76204	8.79249e-07	0.000236843	Protein NTM1-like 9
Zm00001d012010	6.97622	6.75277	7.14829	8.02998	7.51314	8.17314	1.76085	0.00107628	0.0187366	Unknown
Zm00001d033054	7.31257	6.78653	7.06834	8.20191	7.79626	8.23782	1.76	0.000742395	0.0153469	Protein FATTY ACID EXPORT 5
Zm00001d043789	6.7486	7.07322	7.25851	8.12144	7.62893	8.30421	1.75793	0.00286019	0.0318178	Glutathione S-transferase GSTU6
Zm00001d020789	6.36138	6.13632	6.40266	7.11188	6.5522	6.82214	1.75598	0.00559295	0.0457526	E3 ubiquitin-protein ligase ATL6
Zm00001d009468	6.39041	6.36895	6.23977	7.08686	6.71148	6.86793	1.75463	0.00239328	0.0289123	Putative AP2/EREBP transcription factor superfamily protein
Zm00001d042134	6.99069	7.54146	7.34844	8.6884	8.0749	8.48609	1.75338	2.06852e-06	0.000417897	Amino-acid permease BAT1
Zm00001d046981	6.85258	6.56205	6.83773	7.64872	7.34864	7.76551	1.75276	6.47278e-05	0.0040347	Putative MYB DNA-binding domain superfamily protein
Zm00001d006106	6.76674	6.62376	6.72829	7.66445	7.18882	7.64218	1.75021	4.98545e-05	0.00341461	NAC domain-containing protein 18
Zm00001d007560	6.33103	6.28023	6.34235	7.13635	6.52848	6.8529	1.74948	0.000816499	0.0161205	Beta-carotene isomerase D27 chloroplastic
Zm00001d051247	6.91627	6.62376	6.70875	7.29432	7.51779	7.87814	1.73938	0.00197626	0.0262577	Unknown
Zm00001d042274	7.13822	7.19214	7.09563	7.87325	7.96443	8.57643	1.73669	9.59568e-05	0.00501505	Sec14p-like phosphatidylinositol transfer family protein
Zm00001d031300	8.38614	7.44501	8.20504	8.1488	9.44284	10.0865	1.73565	0.00122486	0.0200253	Probable galactinol--sucrose galactosyltransferase 1
Zm00001d003530	6.80199	7.02183	7.61926	8.62082	7.66666	8.3226	1.73384	0.000393375	0.0107572	Serine carboxypeptidase-like 19
Zm00001d006759	7.53841	7.2145	7.67039	8.94255	8.19375	8.75471	1.73231	0.000106469	0.00524852	Unknown
Zm00001d012782	6.54373	6.34071	6.34235	7.35599	6.66156	6.93989	1.72854	0.00286713	0.0318225	UDP-glycosyltransferase 88A1
Zm00001d029794	6.29919	6.49528	6.31001	7.28372	6.57524	6.88274	1.72573	0.00598611	0.0476928	Basic endochitinase B
Zm00001d020915	8.08572	8.00998	9.28146	10.4662	9.4094	10.0931	1.72472	0.00255404	0.0299786	Pirin-like protein 2
Zm00001d051424	6.19206	6.34071	6.20119	6.59252	6.64078	6.93989	1.72409	0.000931913	0.0171434	Probable serine/threonine-protein kinase Cx32 chloroplastic
Zm00001d044744	5.84633	6.31119	6.37317	6.92325	6.35309	6.74067	1.72245	0.00327087	0.0338409	Endoglucanase 11
Zm00001d004079	6.54373	6.60369	6.93619	8.04761	6.93559	7.25175	1.7195	0.00537162	0.0445737	Lectin-domain containing receptor kinase A4.1
Zm00001d007381	7.91623	7.33031	8.19384	10.0952	7.78876	8.5688	1.71507	0.00627788	0.0488767	Unknown
Zm00001d005392	8.62869	8.63953	9.51271	10.7136	10.0241	10.6899	1.71475	0.000136755	0.00610328	Lecithin-cholesterol acyltransferase-like 1
Zm00001d009907	7.13822	7.11025	7.19859	7.52413	8.12545	8.63233	1.7139	0.00350585	0.0351004	alpha/beta-Hydrolases superfamily protein
Zm00001d045499	7.71401	7.88681	8.02633	8.45345	9.10771	9.68896	1.71156	0.000120476	0.00567921	E3 ubiquitin-protein ligase XBAT33
Zm00001d009797	6.91627	7.12232	7.68698	7.4706	8.07186	9.06859	1.70821	0.00252322	0.0297979	Lactoylglutathione lyase / glyoxalase I family protein
Zm00001d021577	7.35499	7.84752	7.89245	8.98476	8.68371	9.16447	1.70713	7.15752e-08	4.15264e-05	UDP-glycosyltransferase 71B1
Zm00001d013087	6.10655	6.17608	6.43095	6.98063	6.50404	6.66994	1.70525	0.0037858	0.036472	Acyl-CoA N-acyltransferases (NAT) superfamily protein
Zm00001d011838	7.61665	6.93979	7.584	9.09335	7.77743	8.45739	1.70315	0.00593801	0.0474524	Glycosyltransferase family 61 protein
Zm00001d014664	7.93616	8.32826	8.41187	9.07117	9.45307	10.1152	1.70035	0.000146394	0.00632767	Protein CHLOROPLAST IMPORT APPARATUS 2
Zm00001d042013	6.36138	6.49528	6.50985	7.11188	6.90424	7.20906	1.69911	0.000198725	0.00746843	receptor-like protein kinase 1
Zm00001d050323	6.47097	7.31008	7.12227	7.06126	7.97752	8.50623	1.69843	0.00336358	0.0343446	Putative cytochrome P450 superfamily protein
Zm00001d040764	6.78453	6.58313	6.76619	7.19529	7.39575	7.81306	1.69674	0.00136622	0.0213377	Cytochrome P450 709B2
Zm00001d033572	6.23004	6.13632	6.27592	6.81434	6.5638	6.61295	1.69508	0.00120808	0.0198513	Protein UPSTREAM OF FLC
Zm00001d038023	8.01924	7.83415	8.06402	9.9563	8.35089	9.05241	1.68604	0.000858559	0.0163564	Putative WRKY DNA-binding domain superfamily protein
Zm00001d043410	6.99069	7.22551	7.19859	7.78377	8.04425	8.49014	1.68365	0.000143832	0.00628281	P-loop containing nucleoside triphosphate hydrolases superfamily protein
Zm00001d042868	8.13778	8.22687	8.50919	9.46841	9.33023	10.0865	1.67928	1.29701e-07	6.11404e-05	Aldo-keto reductase family 4 member C9
Zm00001d012776	6.97622	7.22551	7.10903	7.64872	8.05044	8.43652	1.67883	0.00238342	0.0288823	dhn7;dehydrin7:
Zm00001d018839	9.31639	8.97239	9.65705	11.3795	10.0748	10.8678	1.67859	0.000201183	0.0074882	cyp19;cytochrome P-450 19:
Zm00001d003584	9.38323	9.0129	9.85381	10.9738	10.6597	11.2804	1.67531	4.31952e-07	0.000137659	opr5;12-oxo-phytodienoic acid reductase5: Predicted to have cytoplasmic localization (Zhang et al. 2005)
Zm00001d044153	8.26758	7.45409	9.00208	10.0152	9.23325	9.91041	1.67179	0.00226558	0.0280127	cyp10;cytochrome P450 10: Unpublished DNA sequence submitted to GenBank
Zm00001d052767	7.15071	7.2145	7.73553	8.70661	8.06882	8.61024	1.67119	0.00261225	0.0303154	PLC-like phosphodiesterases superfamily protein
Zm00001d005726	7.94928	7.60721	8.72058	9.81082	8.82621	9.6907	1.6697	2.17065e-05	0.00209375	Protein TIFY 6B
Zm00001d034069	7.16306	7.26856	6.99696	8.17561	7.80371	8.37635	1.66537	1.56648e-09	2.2153e-06	UDP-glycosyltransferase 83A1
Zm00001d043722	5.93382	6.24759	6.06403	6.4037	6.39752	6.57273	1.65736	0.0036723	0.0360178	ABC transporter G family member 6
Zm00001d049789	6.36138	6.47169	6.88816	7.38568	7.06611	7.40852	1.65489	9.25416e-05	0.00491535	auxin-responsive family protein
Zm00001d017264	6.39041	7.22551	6.80262	7.99401	7.44109	7.61912	1.65266	0.000717094	0.0150238	Wall-associated receptor kinase-like 8
Zm00001d011938	6.83601	6.91095	7.584	8.2779	7.59878	8.41959	1.65118	0.000222005	0.00794827	Unknown
Zm00001d004078	6.69198	7.09804	7.09563	8.50873	7.27145	7.49709	1.65047	0.00359111	0.0355451	L-type lectin-domain containing receptor kinase IX.1
Zm00001d002046	6.39041	6.64338	6.53445	6.67268	7.13236	7.5391	1.64404	0.0036405	0.0358926	Alpha-N-acetylglucosaminidase
Zm00001d002021	7.64994	7.04783	7.23491	8.39134	7.95452	8.71394	1.64384	0.00170784	0.024243	Unknown
Zm00001d049539	6.80199	6.51817	7.02608	7.95705	7.20703	7.53081	1.64075	0.00287033	0.0318225	FAD-binding Berberine family protein
Zm00001d048709	13.0563	11.5968	13.3102	14.1593	14.2024	14.8699	1.63701	0.00277454	0.0312335	bx1;benzoxazinless1: plastid localized, committed step in cyclic hydroxamates/DIMBOA synthesis; insect resistance in young seedlings; SSR umc1022
Zm00001d042337	6.49599	6.88127	6.45818	7.56704	7.07968	7.31298	1.63456	0.000811856	0.0160998	Nucleotide-diphospho-sugar transferase family protein
Zm00001d051121	7.56503	7.3502	7.67871	8.80443	8.2824	8.82013	1.63343	5.71493e-10	1.4368e-06	RmlC-like cupins superfamily protein
Zm00001d006903	8.8792	8.40519	9.49053	10.9958	9.58797	10.3933	1.63156	0.000574475	0.01313	peptidases
Zm00001d027480	7.6334	7.36977	8.05781	8.58181	8.6301	9.32988	1.62936	0.00146406	0.022293	Calcium-dependent protein kinase 6
Zm00001d039245	7.6417	7.59918	7.61926	9.2095	8.24281	8.66126	1.62778	0.00190603	0.0257776	WRKY transcription factor 6
Zm00001d034760	10.7263	10.4492	11.3349	11.7926	12.1803	13.0906	1.62646	0.000899819	0.0167534	fdx3;ferredoxin3: ubiquitous, cDNA clone, gene specific probe, amino acid sequence; SSR umc1064, pFD3
Zm00001d045948	7.82621	7.82065	8.22719	9.33789	8.77787	9.42898	1.61997	0.000146291	0.00632767	Protein DETOXIFICATION 16
Zm00001d041716	6.86889	6.71775	6.85483	7.64872	7.41105	7.73753	1.61666	0.000539853	0.0126717	Syntaxin-132
Zm00001d037192	6.10655	6.17608	6.27592	6.5494	6.39752	6.80639	1.61415	0.00436405	0.0396469	Putative RING zinc finger domain superfamily protein
Zm00001d022500	6.39041	6.92547	7.27014	7.9818	7.32164	7.90951	1.61335	0.00302862	0.0327106	Zinc finger protein CONSTANS-LIKE 13
Zm00001d043752	7.59968	7.07322	7.67039	8.89905	8.05966	8.56497	1.60738	0.00219545	0.0276133	UDP-glycosyltransferase 88A1
Zm00001d043178	8.1321	7.96816	8.33284	9.42984	8.9905	9.74844	1.6062	5.24405e-06	0.000827436	Probable sugar phosphate/phosphate translocator
Zm00001d025864	6.15115	5.99021	6.23977	6.5494	6.42564	6.53044	1.60219	0.0040598	0.0379905	myb domain protein 15
Zm00001d013858	8.14345	7.36002	8.22169	9.91357	8.32087	8.8265	1.60123	0.000562274	0.012969	Probable receptor-like protein kinase
Zm00001d030683	6.52022	6.68134	7.13535	7.41465	7.45584	7.85249	1.59608	0.000147166	0.00632767	Unknown
Zm00001d004804	6.96155	6.64338	7.24677	7.70293	7.69121	8.07818	1.59543	0.00161217	0.0234076	Alkaline/neutral invertase CINV2
Zm00001d032372	6.23004	6.42216	6.20119	6.61327	6.68186	6.96733	1.59426	0.000112901	0.00543383	Unknown
Zm00001d011972	7.75249	7.74378	8.07635	9.3902	8.58276	9.07927	1.59407	1.07172e-07	5.38886e-05	Unknown
Zm00001d010075	6.80199	6.71775	7.13535	7.85314	7.47042	7.79965	1.58987	0.00027483	0.00905178	Tetratricopeptide repeat (TPR)-like superfamily protein
Zm00001d046364	7.27973	7.29984	7.42194	8.43158	8.06882	8.49418	1.58814	1.30093e-05	0.00148668	Putative U-box domain protein kinase family
Zm00001d003659	6.81915	6.8661	7.32659	8.07649	7.62466	7.9701	1.58391	6.68335e-06	0.00097564	Serine/threonine-protein kinase SRK2A
Zm00001d028406	8.49093	7.73656	9.29946	10.2902	9.46546	10.1113	1.58116	0.00316098	0.0333443	3-ketoacyl-CoA synthase 1
Zm00001d003064	7.04667	7.04783	7.39098	8.40488	7.62893	8.17823	1.57712	0.0012875	0.0206465	R2R3MYB-domain protein
Zm00001d039513	7.4258	7.40797	7.53848	8.60923	8.20755	8.65409	1.57623	1.85721e-06	0.000385532	Auxin-responsive protein IAA26
Zm00001d033300	8.84554	8.46126	9.3298	10.3452	9.86942	10.6017	1.57498	0.00393338	0.0371497	Type IV inositol polyphosphate 5-phosphatase 11
Zm00001d045972	7.84046	7.66971	8.92437	10.1462	8.74656	9.33877	1.56834	0.000707173	0.0148572	Glycosyltransferase family 61 protein
Zm00001d002884	6.90072	7.20337	7.25851	7.64079	7.89694	8.45324	1.5665	3.35863e-05	0.00280795	Integral membrane protein
Zm00001d022092	8.60058	8.62081	9.37414	10.8937	9.5042	10.0931	1.55915	0.00382443	0.0366675	Cytosolic sulfotransferase 17
Zm00001d044569	6.19206	6.213	6.1143	6.48005	6.69184	6.43835	1.55829	0.00290895	0.0319992	glutamate-ammonia ligases;catalytics;glutamate-ammonia ligases
Zm00001d029246	6.80199	6.28023	6.78458	7.14838	7.09309	7.64977	1.55826	0.00528127	0.0441672	ARM repeat superfamily protein
Zm00001d052989	7.04667	6.62376	6.92043	7.83271	7.2996	7.79965	1.55769	0.00241981	0.0291085	Cysteine-rich receptor-like protein kinase 6
Zm00001d039607	9.47358	10.3202	9.2527	11.1521	10.826	11.5516	1.55647	0.00404234	0.0378741	UDP-glycosyltransferase 75B1
Zm00001d006755	6.61044	6.91095	7.09563	7.81891	7.44109	7.76551	1.55638	4.52186e-05	0.00325504	Disease resistance RPP13-like protein 4
Zm00001d040780	7.502	7.15777	7.42194	8.50455	7.97099	8.54955	1.55455	0.000275415	0.00905787	Unknown
Zm00001d047492	9.4246	9.85417	10.1377	10.6229	11.1659	11.8187	1.55379	0.000606019	0.0135901	Heavy metal transport/detoxification superfamily protein
Zm00001d008878	6.05708	6.04491	6.1143	6.31801	6.35309	6.46244	1.55098	0.00583581	0.046953	DNA-binding WRKY
Zm00001d011846	6.4451	6.13632	6.55831	7.04824	6.64078	7.03294	1.55091	0.00186781	0.0253984	Calcium-dependent lipid-binding (CaLB domain) family protein
Zm00001d038907	7.21115	7.22551	7.22293	8.43158	7.59004	8.30421	1.54888	0.000104104	0.00518846	AP2/ERF and B3 domain-containing transcription repressor TEM1
Zm00001d009431	6.26562	6.213	6.43095	6.34782	6.84694	6.98078	1.54278	0.005034	0.043162	fps1;farnesyl pyrophosphate synthase1: endosperm cDNA sequence; two copies detected; up-regulated in endosperm mutants, o2 and fl2 (Li et al. 1996).
Zm00001d025043	6.73011	6.98161	7.43208	8.4183	7.41105	7.85895	1.54143	0.00623678	0.0487419	ABC transporter C family member 4
Zm00001d005594	7.70617	7.22551	7.72756	9.39466	7.76218	8.19838	1.53982	0.00237286	0.0288823	Sugar transport protein 14
Zm00001d016811	6.29919	6.95392	6.27592	7.20672	7.02435	7.32289	1.53868	0.00612085	0.0483657	ACT domain-containing protein ACR3
Zm00001d029143	6.58879	6.54041	6.48445	6.81434	7.09309	7.40852	1.53435	0.00224474	0.0278843	Transposon protein
Zm00001d035163	7.18736	7.38902	7.41171	8.11034	8.05966	8.65048	1.53206	9.31081e-06	0.00121078	Lysine histidine transporter 2
Zm00001d026191	8.1033	8.51514	8.25437	9.66741	9.12492	9.73842	1.52648	6.43213e-06	0.000953029	Ethylene-responsive transcription factor 1A
Zm00001d038080	7.22286	7.0857	7.16107	7.12418	7.94787	8.64325	1.51864	0.00351833	0.0351787	agenet domain protein
Zm00001d042660	6.71124	6.8661	7.08207	7.33579	7.5679	8.00518	1.51494	0.00213251	0.0271618	Unknown
Zm00001d032300	8.12639	7.91869	8.15964	9.24456	8.92476	9.51186	1.5147	7.45787e-14	8.43746e-10	Major facilitator superfamily protein
Zm00001d049273	6.73011	7.03491	7.19859	7.90611	7.54082	7.98776	1.5146	0.000400897	0.0108506	Coiled-coil domain-containing protein SCD2
Zm00001d004331	6.26562	7.00859	6.98209	8.04176	7.13236	7.24122	1.5124	0.00485806	0.0422457	Unknown
Zm00001d014903	6.85258	7.11025	7.01162	7.11188	7.70732	8.32716	1.51015	0.00268349	0.0306961	Phospholipase C
Zm00001d004731	8.25723	8.39636	8.10067	9.58215	9.18491	9.59391	1.50934	7.09159e-05	0.00419142	Aldehyde dehydrogenase
Zm00001d011562	6.7486	6.71775	7.10903	7.76944	7.29402	7.76551	1.50624	0.00141796	0.0217668	Putative DUF1421 domain family protein
Zm00001d015459	9.13692	8.29529	9.95104	10.9109	10.1103	10.7804	1.50556	0.00268474	0.0306961	cml1;coumarate ligase1:
Zm00001d039037	9.40636	9.34465	9.87618	11.3552	10.3891	10.9336	1.50498	2.62915e-06	0.000487621	Putative MAP kinase family protein
Zm00001d002261	8.37664	8.40958	8.56619	9.24208	9.59311	10.1139	1.50429	0.00043941	0.0113355	Peroxisomal (S)-2-hydroxy-acid oxidase GLO1
Zm00001d016855	10.8523	9.92516	11.2053	11.9939	11.9035	12.6076	1.50269	0.00249351	0.0295861	Chloride channel
Zm00001d031191	6.26562	6.24759	6.62602	7.08686	6.6302	6.93989	1.50225	0.00340622	0.0345307	glycine-rich protein
Zm00001d038954	7.36536	7.7293	7.67871	7.73291	8.50748	9.25899	1.50178	0.00499733	0.042966	2-oxoglutarate (2OG) and Fe(II)-dependent oxygenase superfamily protein
Zm00001d051015	6.83601	6.75277	6.70875	7.13635	7.42115	7.75857	1.50156	0.00334312	0.0342439	Nicotinamidase 1
Zm00001d020358	6.90072	6.95392	7.17371	7.53283	7.69929	8.16803	1.49758	0.00201215	0.0265465	Ubiquitin-protein ligase
Zm00001d037623	6.56657	6.62376	6.93619	7.11188	7.05926	7.85249	1.4975	0.00567948	0.0462431	ROTUNDIFOLIA like 12
Zm00001d010985	6.19206	6.24759	6.55831	7.09944	6.61949	6.66994	1.49286	0.00629008	0.0488923	Probable sugar phosphate/phosphate translocator
Zm00001d031677	7.65812	8.10644	7.67871	8.71022	8.7088	9.27762	1.49183	0.000729202	0.0151651	MtN19-like protein
Zm00001d034829	8.48212	8.07318	9.63094	10.8992	9.26459	9.92814	1.49173	0.00492743	0.0426474	Pirin-like protein 2
Zm00001d009908	8.09747	7.722	8.54454	9.02862	9.12349	9.74344	1.49065	0.00137964	0.0214109	UDP-glucuronic acid decarboxylase 4
Zm00001d003395	11.2228	10.5686	11.8387	12.5705	12.378	13.1834	1.48802	0.000845357	0.0163227	ans1;anthranilate synthase homolog1: leaf cDNA csu65 sequence similar to yeast TRP3 gene
Zm00001d002520	7.04667	6.92547	7.61926	7.64872	7.785	8.71049	1.48719	0.00539772	0.0446723	OSJNBa0013K16.16 protein; protein
Zm00001d030148	7.79722	7.09804	7.90646	8.5253	8.39952	9.03879	1.4838	0.000299589	0.0094544	Unknown
Zm00001d042867	11.3641	10.7543	11.7018	12.3416	12.3645	13.3544	1.47992	0.00536531	0.0445671	bbi1;bowman-birk inhibitor1: encodes a bioactive Bowman-Birk Inhibitor that apparently confers insect resistance
Zm00001d011422	7.43559	7.29984	8.02633	8.18091	8.50748	9.1004	1.47546	0.00109944	0.0189585	Putative cytochrome P450 superfamily protein
Zm00001d032363	7.69035	7.74378	7.45212	8.54169	8.25348	9.05783	1.47196	0.000564721	0.0129857	Pirin-like protein 2
Zm00001d003743	6.90072	6.62376	6.93619	7.9818	6.9809	7.46242	1.46635	0.00191769	0.0258131	VQ motif family protein
Zm00001d050893	8.16587	7.97421	9.40057	9.78225	9.66515	10.2172	1.46634	0.000781392	0.0156449	NAC domain-containing protein 79
Zm00001d026426	6.7486	6.56205	6.50985	7.36597	6.90424	7.32289	1.46528	0.00400216	0.0375755	ABC transporter B family member 19
Zm00001d029853	8.7321	8.9337	9.70209	9.79408	10.3897	11.0364	1.46474	0.00065429	0.0142352	Proline oxidase
Zm00001d051163	8.76494	7.7581	9.43585	10.1788	9.65535	10.3091	1.46441	0.00171091	0.0242713	pal5;phenylalanine ammonia lyase5:
Zm00001d024160	7.72954	7.86731	8.43567	9.14997	8.87294	9.43521	1.46439	5.07914e-06	0.000815075	Transcription factor TGA4
Zm00001d048707	10.3781	8.68346	10.7386	11.7595	11.0911	11.7172	1.46361	0.00510831	0.0434696	bx8;benzoxazinone synthesis8: cytosolic glucosyltransferase; synthesis of cyclic hydroxamates/DIMBOA; insect resistance in young seedlings
Zm00001d012591	7.83335	7.68487	7.3699	8.15959	8.63616	9.04698	1.46248	0.00177201	0.0247724	Probable nucleoredoxin 1
Zm00001d043992	7.41593	7.1808	7.67871	8.44037	8.09594	8.59906	1.46042	3.06848e-06	0.000546697	bzip1;bZIP transcription factor1:
Zm00001d027624	8.76854	8.9665	9.41479	10.1369	10.1429	10.7392	1.46024	3.86338e-05	0.00298351	Unknown
Zm00001d043252	8.30825	7.7652	8.35802	9.23463	9.08591	9.57336	1.45554	2.55253e-06	0.000477324	Serine/threonine-protein kinase
Zm00001d002136	6.76674	6.36895	6.74743	7.35599	7.06611	7.33271	1.45409	0.000193647	0.00736228	Protein MIZU-KUSSEI 1
Zm00001d012510	8.56359	8.81413	10.0082	10.9031	10.0286	10.6856	1.45377	0.00492951	0.0426474	Putative cytochrome P450 superfamily protein
Zm00001d030888	10.7624	10.7695	11.3387	12.6603	11.916	12.4884	1.44991	2.40943e-08	2.12688e-05	AI855190;聽:
Zm00001d007477	6.93158	6.81914	7.02608	7.78377	7.40087	7.79965	1.44989	0.00268018	0.0306961	Unknown
Zm00001d040743	6.61044	6.47169	6.80262	7.30482	7.13236	7.28276	1.44751	0.000328766	0.00985296	Os01g23380-like protein
Zm00001d044061	6.7486	7.19214	7.42194	7.81196	7.86541	8.2475	1.44333	0.0021306	0.0271618	F-box domain containing protein
Zm00001d011269	7.29078	7.15777	7.41171	8.09352	7.82216	8.52609	1.4424	3.40014e-05	0.00280795	GDSL esterase/lipase
Zm00001d016664	9.45818	9.53274	10.0885	10.8684	10.8054	11.4014	1.43556	0.00444238	0.0401108	Chaperone protein ClpD chloroplastic
Zm00001d027585	6.67229	6.7698	7.38049	7.64872	7.40597	8.09986	1.43552	0.00280925	0.0314522	cki3;cyclin-dependent kinase inhibitor3:
Zm00001d033675	8.93783	8.94871	9.30711	10.0718	10.1111	10.7375	1.43117	4.70024e-08	3.2228e-05	Unknown
Zm00001d044628	6.93158	6.8661	6.99696	7.33579	7.60747	7.97602	1.43104	0.0022001	0.0276564	alpha/beta-Hydrolases superfamily protein
Zm00001d024406	7.01905	6.89622	7.19859	7.45223	7.75834	8.16803	1.43078	3.24538e-05	0.00278156	Protein binding protein%3B Putative RING zinc finger domain superfamily protein isoform 1%3B Putative RING zinc finger domain superfamily protein isoform 2
Zm00001d020170	10.5243	10.5724	10.9718	11.664	11.8199	12.5789	1.42893	0.000720737	0.0150583	Sulfite exporter TauE/SafE family protein
Zm00001d012674	8.53838	8.28092	8.92103	9.2095	9.71501	10.2818	1.42571	0.0026431	0.0304509	cmu1;chorismate mutase1: function largely predicted; protein heterodimerizes with fungal chorismate mutase
Zm00001d042482	8.37186	8.28572	8.51366	10.4092	8.39952	9.11863	1.42403	0.000773828	0.0155778	bhlh132;bHLH-transcription factor 132: Locus designated and assigned to a transcription factor family by the GRASSIUS project (Yilmaz et al 2009) , which also provided the mappings to the B73_Reference Genome sequence v2 gene models.
Zm00001d024268	7.64994	7.7652	7.67871	8.67736	8.33346	9.01114	1.42165	9.9825e-05	0.00508099	NAC domain-containing protein 21/22
Zm00001d031209	10.475	10.2499	11.0418	11.9346	11.663	12.3079	1.42092	7.26111e-06	0.00104648	bx9;benzoxazinone synthesis9: cytosolic glucosyl transferase; redundant with bx8; synthesis of cyclic hydroxamates/DIMBOA; insect resistance in young seedlings
Zm00001d012494	6.81915	6.7698	7.21082	8.15959	7.24261	7.48851	1.42037	0.00243393	0.0291544	U-box domain-containing protein 16
Zm00001d032468	6.65216	7.09804	7.05444	7.47969	7.56343	7.9701	1.41487	4.28658e-05	0.00314021	Cytochrome P450 CYP84A33v1
Zm00001d033633	10.4161	10.5016	10.0826	11.5943	11.4239	11.9938	1.41468	3.36793e-09	4.48271e-06	Haloacid dehalogenase-like hydrolase (HAD) superfamily protein
Zm00001d042731	6.56657	6.44734	6.68877	7.27303	6.88008	7.19814	1.41441	0.00368467	0.0360486	Actin-7
Zm00001d025622	7.15071	6.83504	6.78458	7.54147	7.48004	7.92185	1.41232	5.832e-05	0.0037277	DUF593-containing protein 2
Zm00001d049860	8.69468	9.54457	9.02397	9.89171	10.3599	10.7723	1.41231	2.25063e-05	0.00214823	NAC domain containing protein 84
Zm00001d002974	6.99069	6.92547	7.21082	8.16495	7.43614	7.76551	1.4112	0.00047875	0.0118261	Probable metal-nicotianamine transporter YSL7
Zm00001d021752	7.5112	7.64663	7.90646	8.8509	8.3158	8.84232	1.40917	9.78343e-06	0.00122128	Equilibrative nucleotide transporter 2
Zm00001d043800	7.47397	7.41733	7.8051	8.62082	8.22122	8.71049	1.40895	0.00162053	0.0234599	LEAF RUST 10 DISEASE-RESISTANCE LOCUS RECEPTOR-LIKE PROTEIN KINASE-like 1.1
Zm00001d035462	7.72954	7.1808	7.21082	8.42717	7.97426	8.44908	1.40707	0.000445358	0.0113866	jasmonate-regulated gene 21
Zm00001d024378	6.26562	6.49528	6.23977	6.72837	6.73071	6.86793	1.40619	0.000311008	0.00966646	Probable xyloglucan endotransglucosylase/hydrolase protein 21
Zm00001d034420	9.95744	9.58522	10.3662	10.76	11.1894	11.8203	1.40461	0.00100108	0.0179983	Glutamate dehydrogenase
Zm00001d040670	8.71351	8.66166	9.23141	9.13135	10.0923	10.7011	1.40449	0.00023738	0.00826838	Lipoamide acyltransferase component of branched-chain alpha-keto acid dehydrogenase complex mitochondrial
Zm00001d045568	6.41828	6.54041	6.74743	7.20672	7.01006	7.17598	1.4024	3.51988e-05	0.00287226	brassinosteroid-responsive RING-H2
Zm00001d020963	8.06791	8.1119	8.62095	9.46417	9.08298	9.63773	1.40194	2.82741e-07	0.000104601	3-hydroxy-3-methylglutaryl-coenzyme A reductase 2
Zm00001d050224	8.4096	8.21176	8.6085	9.79071	9.12206	9.69243	1.39871	6.89668e-11	3.12103e-07	4-coumarate--CoA ligase 1
Zm00001d052170	8.06192	7.36977	7.98099	9.25687	8.30305	8.85485	1.39661	0.000615122	0.0137262	Galactoside 2-alpha-L-fucosyltransferase
Zm00001d016755	6.67229	6.47169	6.60405	7.31524	6.82133	7.2306	1.39372	0.00160468	0.0233499	BEST Arabidopsis thaliana protein match is: sequence-specific DNA binding transcription factors (TAIR:AT1G21200.1); Has 406 Blast hits to 351 proteins in 76 species: Archae - 0; Bacteria - 2; Metazoa - 137; Fungi - 14; Plants - 127; Viruses - 0; Oth /.../aryotes - 126 (source: NCBI BLink).
Zm00001d013934	8.6445	8.74342	9.27887	10.0939	9.82298	10.4081	1.39252	0.00177127	0.0247724	soluble epoxide hydrolase
Zm00001d020267	7.45493	7.38902	7.98756	9.19165	7.78122	8.48203	1.39151	0.000904917	0.0168108	Ethylene-responsive transcription factor ERF056
Zm00001d041221	6.88493	7.25795	7.33757	8.2779	7.58564	7.9994	1.3872	0.00324663	0.0337171	Core-2/I-branching beta-16-N-acetylglucosaminyltransferase family protein
Zm00001d044285	7.90277	8.40519	8.3175	9.03723	9.11777	9.71305	1.38624	4.01756e-07	0.000129865	cbl10;calcineurin B-like10:
Zm00001d001984	6.96155	7.28951	7.13535	7.4706	7.82582	8.33624	1.38426	0.00208882	0.0269002	Probable amino acid permease 7
Zm00001d005978	8.26242	8.18101	8.9442	10.3221	8.95881	9.28915	1.37868	0.000794765	0.0158655	RING-H2 finger protein
Zm00001d028711	7.19931	7.25795	7.35922	8.31196	7.85473	8.12121	1.37615	9.32851e-05	0.00494323	mpk3;MAP kinase3: transcript and protein activity upregulated by ABA and H2O2
Zm00001d046909	9.05121	9.18211	9.6963	10.2181	10.3991	10.9971	1.37514	0.000272049	0.00899948	Homogentisate phytyltransferase 1 chloroplastic
Zm00001d020136	7.64994	7.23643	7.67039	8.6884	8.05966	8.53395	1.3749	0.000467903	0.01166	WRKY74-superfamily of TFs having WRKY and zinc finger domains
Zm00001d019254	7.16306	6.92547	7.46202	8.01212	7.73895	8.23295	1.37106	5.15992e-05	0.00348518	UDP-glycosyltransferase 76C1
Zm00001d047801	7.56503	7.41733	8.02633	8.83778	8.3583	8.72766	1.36986	0.00615138	0.0484328	BGGP Beta-1-3-galactosyl-O-glycosyl-glycoprotein isoform 1%3B BGGP Beta-1-3-galactosyl-O-glycosyl-glycoprotein isoform 2
Zm00001d015205	10.3186	10.6178	10.7965	11.3148	11.7305	12.4337	1.36748	0.000462099	0.0115663	Pheophytinase chloroplastic
Zm00001d006293	7.52033	7.09804	7.46202	7.9445	8.08396	8.58401	1.36431	0.00368608	0.0360486	NIN-like protein 1
Zm00001d020280	6.7486	6.62376	6.53445	7.39541	6.88008	7.28276	1.36398	0.00615176	0.0484328	Major facilitator superfamily protein
Zm00001d029056	9.77627	9.428	10.4984	11.2199	10.8865	11.5564	1.3615	0.000188713	0.0072496	Vacuolar-sorting receptor 1
Zm00001d006883	7.21115	7.13426	7.17371	8.36846	7.48959	7.88447	1.35983	0.000422907	0.0110893	Calmodulin binding protein
Zm00001d039858	7.17527	7.22551	7.14829	7.93817	7.76601	8.18329	1.35866	0.000823052	0.0161758	Protein TRM32
Zm00001d002066	6.76674	6.62376	6.58149	7.04824	7.14516	7.4536	1.35294	0.00234411	0.0286858	Protein IRX15-LIKE
Zm00001d007624	7.36536	7.86731	7.82748	8.5699	8.45799	8.90087	1.35254	8.2044e-05	0.00456121	Unknown
Zm00001d033213	6.33103	6.28023	6.37317	6.69163	6.70172	6.79038	1.35141	0.000343741	0.010023	Core-2/I-branching beta-16-N-acetylglucosaminyltransferase family protein
Zm00001d009794	6.05708	6.28023	6.43095	6.57125	6.68186	6.66994	1.35076	0.00367429	0.0360217	Unknown
Zm00001d029783	7.19931	6.88127	7.5198	7.90611	7.81849	8.30883	1.35045	0.000823555	0.0161758	Expansin-like A2
Zm00001d048131	6.88493	6.89622	6.80262	7.85314	7.1129	7.48851	1.34942	0.00481031	0.0420551	Probable protein phosphatase 2C 63
Zm00001d018627	9.35497	9.09061	9.17676	10.8214	9.80893	10.4424	1.34897	6.40701e-05	0.00401583	mstr1;monosaccharide transporter1:
Zm00001d005208	7.5294	7.39853	7.42194	8.50037	8.04115	8.39381	1.34735	1.02485e-06	0.000254828	NAC domain-containing protein 2
Zm00001d047209	8.87587	8.45702	9.07276	10.2902	9.44853	10.0826	1.34731	0.00091602	0.0169614	Calmodulin-binding transcription activator 2
Zm00001d030032	8.79703	8.54332	8.91434	10.1462	9.37873	10.0839	1.34627	5.34882e-06	0.000834674	PLATZ transcription factor family protein
Zm00001d023498	6.49599	6.49528	6.68877	7.20672	6.78611	7.21988	1.34293	0.000303704	0.00953109	Retrovirus-related Pol polyprotein LINE-1
Zm00001d008974	7.52033	7.55822	7.70337	8.2779	8.36566	8.81693	1.34264	1.59492e-05	0.00171035	Mitochondrial arginine transporter BAC2
Zm00001d019221	7.15071	7.07322	7.02608	7.37586	7.75062	8.2133	1.34085	0.000177893	0.00699309	Nitrile-specifier protein 1
Zm00001d045064	7.5294	7.32024	7.55689	8.71383	7.90728	8.31343	1.3406	3.99867e-07	0.000129865	Putative MAP kinase family protein
Zm00001d038388	6.61044	6.88127	6.80262	7.50654	7.03845	7.55552	1.33737	0.000192903	0.00734818	Probable membrane-associated kinase regulator 4
Zm00001d027893	7.76006	7.49855	7.98099	8.64371	8.42086	9.00835	1.33629	3.54896e-05	0.00287226	lox9;lipoxygenase9:
Zm00001d037733	7.69829	7.22551	7.71955	8.99068	7.99371	8.20337	1.33486	0.0028936	0.0319071	Aquaporin NIP-type
Zm00001d019256	6.90072	7.533	7.13535	8.17561	7.67899	8.11058	1.33107	0.00136888	0.0213377	UDP-glycosyltransferase 76C1
Zm00001d028144	8.57603	8.23188	8.50471	9.8486	9.01535	9.61233	1.33065	0.00575041	0.0465859	Putative polyol transporter 1
Zm00001d007185	7.00496	6.47169	7.34844	7.64872	7.53166	7.89705	1.32895	0.0057409	0.0465256	Unknown
Zm00001d003852	6.94668	6.85069	7.3699	8.07076	7.39575	7.87177	1.32404	0.000379936	0.0106396	Inhibitor of apoptosis-like protein
Zm00001d048606	6.81915	7.20337	6.95172	7.74765	7.51314	7.83948	1.3236	8.73501e-06	0.00117647	RHOMBOID-like protein 1
Zm00001d051664	8.50837	8.63953	8.8315	9.07117	9.73187	10.2829	1.32109	6.74029e-05	0.00407788	2-oxoglutarate (2OG) and Fe(II)-dependent oxygenase superfamily protein
Zm00001d019411	7.45493	6.75277	7.3699	8.07076	7.73112	8.19337	1.31835	0.00280502	0.0314204	L-type lectin-domain containing receptor kinase V.9
Zm00001d039499	8.31325	8.27125	8.80639	9.69293	9.12206	9.80396	1.31818	2.28835e-05	0.00215955	ATP-dependent 6-phosphofructokinase 4 chloroplastic
Zm00001d023803	6.23004	6.66256	6.27592	6.71018	6.82994	6.99406	1.31477	0.005018	0.0431064	Ubiquitin-conjugating enzyme/RWD-like protein
Zm00001d032190	7.03295	7.12232	7.32659	8.17029	7.54082	7.98776	1.31429	1.62722e-05	0.00173449	glk6;G2-like-transcription factor 6: Locus designated and assigned to a transcription factor family by the GRASSIUS project (Yilmaz et al 2009) , which also provided the mappings to the B73_Reference Genome sequence v2 gene models.
Zm00001d010723	7.40599	7.57477	7.73553	7.80497	8.43955	8.92184	1.31325	0.000770252	0.0155612	TRAM LAG1 and CLN8 (TLC) lipid-sensing domain containing protein
Zm00001d053819	6.73011	6.81914	7.02608	7.83271	7.23675	7.3617	1.31221	0.00350442	0.0351004	Auxin response factor 6
Zm00001d043141	7.78987	7.95596	8.20504	8.95777	8.49639	9.3564	1.3096	8.12654e-05	0.00454437	Unknown
Zm00001d042111	6.67229	6.56205	6.85483	7.45223	7.00285	7.31298	1.3077	0.00317089	0.0334054	tru1;tassels replace upper ears1: upper ear branches tassel-like, tillers bear ears
Zm00001d050716	8.46881	8.14955	8.95401	9.48522	9.45533	9.95	1.30677	5.38886e-05	0.00357577	Alkaline/neutral invertase CINV2
Zm00001d026018	8.58426	8.0217	8.60433	10.18	8.74096	9.15945	1.30669	0.00553155	0.0453815	cdpk4;calcium dependent protein kinase4: cDNA sequence, functional gene product in E. coli
Zm00001d038297	6.33103	6.47169	6.23977	6.83065	6.69184	6.74067	1.30622	0.00295079	0.032286	Zinc finger protein WIP6
Zm00001d035763	7.1256	7.19214	7.75131	8.05343	8.08996	8.45324	1.30564	0.00183059	0.0251492	Protein MEI2-like 1
Zm00001d009858	11.0406	10.269	11.6692	12.7393	11.7937	12.4216	1.30533	0.0049524	0.0427386	Trans-cinnamate 4-monooxygenase
Zm00001d024621	7.34452	7.15777	7.584	8.50873	7.82582	8.14742	1.30043	0.00117039	0.0196167	Phloem-specific lectin
Zm00001d010463	6.93158	7.1808	6.82033	7.80497	7.34864	7.79289	1.29225	0.00169617	0.0241226	Phospholipase A1-Igamma1 chloroplastic
Zm00001d037228	9.44707	9.73204	11.4039	11.711	11.3184	12.0025	1.29181	0.00463302	0.0411964	nip2b;NOD26-like membrane intrinsic protein2:
Zm00001d043193	8.32319	8.31423	8.84565	9.84373	9.04128	9.73338	1.28941	0.000108524	0.00530359	Unknown
Zm00001d024252	6.94668	7.24724	7.45212	8.05343	7.70732	8.17314	1.28447	0.000254109	0.00864567	F-box protein SKIP19
Zm00001d020463	7.90277	8.14424	8.50471	9.77714	8.55099	9.0333	1.28171	0.00143379	0.021965	Sugar transport protein 7
Zm00001d031013	9.33098	9.08248	9.89485	10.0267	10.5788	11.1119	1.27963	5.74051e-06	0.000877639	Methylcrotonoyl-CoA carboxylase subunit alpha
Zm00001d005158	7.79722	9.03834	8.72058	10.0663	9.09903	9.69761	1.27385	0.00391137	0.0370149	CASP-like protein 3
Zm00001d026414	9.38323	9.96085	9.77539	10.6777	10.6135	11.3054	1.27278	0.00212791	0.0271618	44076
Zm00001d042022	9.3334	8.97825	8.9442	10.3815	9.79741	10.3901	1.26943	0.000989679	0.0178862	Peroxidase 12
Zm00001d029924	7.07362	7.11025	7.31551	8.03588	7.70331	7.93408	1.2688	3.93667e-05	0.00299419	Flavin-containing monooxygenase FMO GS-OX5
Zm00001d035007	6.71124	7.14607	7.14829	7.52413	7.5679	7.9462	1.26823	0.000127328	0.00586032	GDP-mannose transporter GONST5
Zm00001d002928	7.49272	7.04783	8.03269	8.55788	8.13996	8.58022	1.26718	0.00456017	0.0408111	DUF740 family protein
Zm00001d028369	7.82621	7.47207	8.49117	9.5039	8.31326	8.75805	1.26317	0.0030439	0.0327864	hydroxyproline-rich glycoprotein family protein
Zm00001d029594	8.85572	8.60183	9.2527	9.98607	9.70365	10.3136	1.26242	0.000632788	0.0139689	aoc1;allene oxide cyclase1: jasmonate pathway gene induced by herbivory
Zm00001d028214	8.17694	7.91238	8.35302	9.40132	8.73534	9.19913	1.26219	9.36886e-05	0.00495302	GDP-mannose transporter GONST3
Zm00001d026042	8.43724	9.49664	8.74726	10.2131	9.61348	10.2691	1.25807	0.000201546	0.0074882	Probable purine permease 11
Zm00001d009416	6.4451	6.7698	7.22293	7.4887	7.28279	7.61135	1.25647	0.0039023	0.0369754	Jacalin-related lectin 19
Zm00001d035593	6.29919	6.28023	6.43095	6.78088	6.57524	6.7741	1.25494	0.00600066	0.047708	Phosphatidylinositol N-acetyglucosaminlytransferase subunit P-related
Zm00001d017276	8.33307	8.48639	8.38766	10.041	8.62402	9.23057	1.25136	0.00309431	0.0329327	pal8;phenylalanine ammonia lyase8:
Zm00001d032686	8.04987	7.48978	8.44508	8.94255	8.7088	9.27762	1.24831	0.000364664	0.0104212	Nucleotide/sugar transporter family protein
Zm00001d027479	7.30172	7.51589	7.44214	7.26224	8.29276	8.70703	1.2475	0.00246783	0.0294327	DNA polymerase delta small subunit
Zm00001d049059	8.67559	9.24162	8.87353	10.087	9.76228	10.2099	1.24597	2.17453e-05	0.00209375	adh2;alcohol dehydrogenase2: electrophoretic mobility, null alleles are known; dimeric, intra/interlocus hybrid bands occur; SSRs nc004, phi021
Zm00001d053675	16.7294	16.4311	16.9925	18.2487	17.4866	18.0985	1.24532	3.28937e-10	1.05919e-06	Lipoxygenase 2 chloroplastic
Zm00001d025659	6.29919	6.31119	6.27592	6.5494	6.58652	6.7741	1.23825	0.0027278	0.0309849	ATP-dependent 6-phosphofructokinase 2
Zm00001d012302	6.85258	6.85069	7.04035	8.04176	7.03142	7.31298	1.2382	0.00502842	0.043162	Sialyltransferase-like protein
Zm00001d021935	9.49961	8.73303	8.93101	10.8247	9.39297	9.95722	1.2357	0.0027981	0.0313894	Putative polyol transporter 1
Zm00001d011845	9.48883	9.87147	9.54104	11.0636	10.3041	10.8609	1.23484	0.00517999	0.0437832	NADPH:quinone oxidoreductase
Zm00001d000307	6.7486	6.58313	6.62602	7.11188	6.96601	7.38065	1.23426	0.000670252	0.0143615	Unknown
Zm00001d010918	6.67229	6.64338	6.70875	7.27303	7.09309	7.20906	1.23337	8.05153e-06	0.00113156	Plant IF-like protein
Zm00001d018358	10.2954	10.3807	10.7254	11.4408	11.3878	12.0372	1.23106	0.00208681	0.0268896	Protein TIC 55 chloroplastic
Zm00001d009686	6.78453	7.14607	6.93619	7.81196	7.40597	7.54734	1.23083	0.000106214	0.00524738	Carbohydrate-binding X8 domain superfamily protein
Zm00001d038377	6.81915	7.03491	7.01162	7.57545	7.48482	7.70169	1.23076	6.45011e-08	3.8407e-05	PIF / Ping-Pong family of plant transposases
Zm00001d018421	7.68237	7.74378	8.01353	9.2396	8.00971	8.58779	1.22746	0.00570032	0.0463407	GATA transcription factor 8
Zm00001d005006	7.07362	6.91095	7.12227	7.4706	7.61609	7.94015	1.22642	1.64202e-06	0.000364254	nucleotide sugar transporter-KT 1
Zm00001d036361	7.47397	7.29984	7.96774	8.42717	8.24549	8.62133	1.22616	0.000144536	0.0063014	Protein LAZ1
Zm00001d041343	9.76382	9.5426	10.0587	11.1468	10.461	11.1112	1.22541	9.00446e-06	0.00119441	Probable disease resistance protein
Zm00001d043450	6.76674	6.8661	7.30433	7.93817	7.1578	7.72331	1.2253	0.00304869	0.0327864	DNA-binding WRKY
Zm00001d038959	7.33397	7.73656	7.95437	8.71742	8.25614	8.63598	1.22522	2.81097e-05	0.00249427	O-acyltransferase WSD1
Zm00001d040684	7.16306	7.25795	7.17371	7.85314	7.62893	8.17823	1.22476	0.00388629	0.036932	Carboxylic ester hydrolase
Zm00001d017777	9.39253	9.03273	9.468	10.6639	9.91194	10.5377	1.22382	0.000303485	0.00953109	Adenine nucleotide alpha hydrolases-like superfamily protein
Zm00001d021936	9.18328	9.12529	9.34226	10.6566	9.81422	10.3281	1.22196	0.000869443	0.0164855	Putative polyol transporter 1
Zm00001d053080	7.37565	7.22551	7.67039	8.21229	8.04425	8.36754	1.22194	0.000878948	0.0165595	Protein kinase protein with adenine nucleotide alpha hydrolases-like domain
Zm00001d034388	10.3781	10.3697	10.2851	11.1396	11.3319	11.922	1.22186	0.00262658	0.0303195	ao4;aldehyde oxidase4:
Zm00001d016199	7.13822	7.722	7.63653	8.00007	8.21304	8.67551	1.22164	0.000642418	0.0140967	FAD-binding Berberine family protein
Zm00001d032688	8.52559	9.06883	9.20435	10.076	9.62958	10.2818	1.21969	0.00291053	0.0319995	Carboxy-lyase
Zm00001d034781	8.36707	8.00998	8.14805	9.66373	8.53808	8.95708	1.21868	0.00231845	0.0284616	G-type lectin S-receptor-like serine/threonine-protein kinase
Zm00001d013212	8.60058	8.32826	8.22169	9.98016	8.65219	9.17943	1.21867	0.000795823	0.0158655	Peroxidase 16
Zm00001d028273	8.4777	8.75717	8.65764	9.90424	9.25812	9.72495	1.21824	2.42479e-05	0.00225785	Mitogen-activated protein kinase kinase 9
Zm00001d005790	7.36536	7.20337	7.49125	8.34989	7.67079	8.21824	1.2165	0.00534696	0.0445127	Galactosyltransferase family protein
Zm00001d048317	7.38584	7.52447	7.584	7.78377	8.21577	8.71394	1.21588	0.000852714	0.0163564	Unknown
Zm00001d032146	6.63155	6.36895	6.48445	6.71018	6.89625	7.1419	1.21325	0.00544833	0.044976	Calcineurin subunit B
Zm00001d016193	6.83601	6.60369	6.83773	7.51537	7.09973	7.27252	1.21274	0.00368659	0.0360486	Coatomer subunit beta'-3
Zm00001d006534	7.00496	6.85069	6.83773	7.59211	7.28842	7.58772	1.21238	0.000334803	0.00995478	Unknown
Zm00001d010269	7.16306	6.89622	7.01162	7.77662	7.51779	7.70169	1.20762	8.41595e-07	0.000229431	Putative disease resistance RPP13-like protein 1
Zm00001d028536	12.1082	11.8074	12.4446	13.2441	13.0932	13.611	1.20718	2.37308e-05	0.00222804	Anthranilate synthase alpha subunit 2 chloroplastic
Zm00001d049107	8.24679	8.36046	8.10669	9.54656	8.77422	9.14174	1.20537	0.000162095	0.00662045	Unknown
Zm00001d025278	8.21499	7.89325	8.5489	8.88318	9.03522	9.56013	1.20451	0.000337932	0.00999082	Protein MEI2-like 1
Zm00001d034650	7.59968	7.75096	8.08856	8.21745	8.52941	9.15945	1.20385	0.000270985	0.00899059	SEC14 cytosolic factor family protein / phosphoglyceride transfer family protein
Zm00001d043075	8.68326	8.38747	9.38862	10.133	9.50529	10.0397	1.20187	7.71164e-05	0.0043842	Leucine-rich repeat protein kinase family protein
Zm00001d010478	8.79703	8.91242	9.25797	10.0196	9.72253	10.3392	1.20083	2.77459e-05	0.00248145	Peroxisomal adenine nucleotide carrier 1
Zm00001d002079	7.95579	7.99222	7.82006	8.66624	8.52287	9.15189	1.2004	8.54872e-05	0.00469495	Dehydration responsive element binding protein
Zm00001d017403	8.09161	8.10644	8.50919	9.17875	8.95239	9.4059	1.19842	9.79675e-05	0.00504975	Autophagy-related protein 13a
Zm00001d044008	7.94928	8.31892	8.95401	8.89589	9.33269	9.92373	1.1984	0.00637856	0.0493091	Myosin heavy chain-like; protein
Zm00001d016768	9.19929	8.92462	9.76065	10.0677	10.2132	10.8346	1.19675	0.000183214	0.00709047	Alkaline/neutral invertase CINV2
Zm00001d034365	7.98789	7.46311	8.0702	9.21961	8.24013	8.55342	1.19603	0.00413309	0.0383434	Syntaxin 121
Zm00001d013886	7.76757	7.51589	8.08856	8.57785	8.27979	9.03055	1.19463	0.000294315	0.00942943	CRP3 - Cysteine-rich family protein precursor expressed
Zm00001d042869	10.0555	9.60607	10.4245	11.405	10.7464	11.3245	1.19443	0.00151925	0.0226193	Aldose reductase
Zm00001d007485	7.76757	8.34215	8.11268	9.18908	8.70305	9.07927	1.19375	9.97409e-05	0.00508099	LRR receptor-like serine/threonine-protein kinase GSO2
Zm00001d047849	8.14909	7.86075	8.32263	8.97282	8.7669	9.31868	1.19202	4.59705e-07	0.000144469	Sulfoquinovosyl transferase SQD2
Zm00001d039542	14.5289	14.2476	14.9044	16.3163	14.9971	15.7101	1.19009	0.000381493	0.0106568	Phospholipase A1-Igamma1 chloroplastic
Zm00001d049234	11.2992	10.5374	11.8278	12.7273	11.9241	12.6415	1.18982	0.00119715	0.0197866	gly1;glycine1: leaf cDNA 7C04A02 similar to a fungal and E. coli enzyme used in glycine metabolism
Zm00001d031534	9.72579	9.51079	9.89147	10.0746	10.75	11.3405	1.18921	0.000365763	0.0104212	Ypt/Rab-GAP domain of gyp1p superfamily protein
Zm00001d019116	6.85258	7.26856	6.93619	7.4887	7.51314	7.93408	1.18628	0.00620345	0.0486745	Ethylene-responsive transcription factor RAP2-11
Zm00001d046616	9.51245	9.80591	9.94454	10.4788	10.7376	11.2531	1.18582	0.000208569	0.00759719	Protein kinase superfamily protein
Zm00001d002283	7.18736	7.48978	7.66201	8.31676	8.04115	8.28556	1.18526	0.000249689	0.00858618	Protein kinase superfamily protein
Zm00001d049173	7.01905	7.20337	7.17371	7.66445	7.59442	8.0727	1.18255	0.000294631	0.00942943	Putative WRKY DNA-binding domain superfamily protein
Zm00001d038195	7.99422	7.81385	8.07635	9.01995	8.44649	8.97151	1.17383	2.52872e-05	0.0023165	Probably inactive leucine-rich repeat receptor-like protein kinase
Zm00001d017657	6.65216	6.69973	6.40266	7.14838	6.82133	7.16473	1.17366	0.00213294	0.0271618	OSJNBb0016D16.16 protein; protein
Zm00001d026641	6.65216	6.69973	6.58149	6.89332	7.05926	7.35212	1.16868	0.00377036	0.0364581	Cysteine protease ATG4a
Zm00001d029497	8.06192	7.90603	8.23813	9.67658	8.22394	8.54955	1.16762	0.00494486	0.0427051	Zinc transporter 2
Zm00001d048217	6.97622	7.1808	7.50084	7.80497	7.83311	8.09986	1.1673	9.60681e-05	0.00501505	conserved oligomeric Golgi complex component-related / COG complex component-related
Zm00001d050132	7.30172	7.40797	7.27014	7.86658	7.98726	8.21824	1.16245	0.000172124	0.006881	brl3;bri1-like receptor kinase3: Encodes a brassinosteroid insensitive1-like receptor kinase.
Zm00001d036098	8.03157	8.23686	8.23813	9.37222	8.62808	9.11085	1.15948	2.57396e-05	0.00234842	Putative DUF26-domain receptor-like protein kinase family protein
Zm00001d001800	7.31257	7.07322	7.45212	7.67224	7.85473	8.31343	1.15285	0.00261731	0.0303195	GDSL esterase/lipase CPRD49
Zm00001d005658	7.66626	7.59109	7.78232	8.24801	8.44418	8.68257	1.15121	7.35029e-05	0.00430868	trpp2;trehalose-6-phosphate phosphatase2:
Zm00001d017457	8.59244	8.46126	9.04857	10.2516	9.04731	9.51578	1.14872	0.00112915	0.0192679	Phospholipase A1-Ibeta2 chloroplastic
Zm00001d009609	6.52022	6.34071	6.66835	6.7462	7.10634	6.86793	1.14636	0.00225744	0.0279732	Unknown
Zm00001d040422	11.775	11.879	12.9585	13.853	12.7664	13.4955	1.14453	0.00144326	0.0220647	Carbohydrate transporter/ sugar porter/ transporter
Zm00001d031777	6.99069	7.33031	7.06834	7.71801	7.67079	7.90951	1.13658	0.00515591	0.0437595	Histone H3 K4-specific methyltransferase SET7/9 family protein
Zm00001d010970	7.93616	7.77226	7.93405	8.17029	8.70305	9.08459	1.13479	1.39837e-05	0.00155162	Isovaleryl-CoA dehydrogenase mitochondrial
Zm00001d008406	7.03295	7.1808	7.08207	7.35599	7.60313	8.08363	1.13451	0.0059887	0.0476967	pfkB-like carbohydrate kinase family protein
Zm00001d010399	9.54821	10.09	9.74764	11.1972	10.3944	10.8785	1.1324	0.000409887	0.0108794	Putative WRKY DNA-binding domain superfamily protein isoform 1%3B Putative WRKY DNA-binding domain superfamily protein isoform 2
Zm00001d048680	10.5881	10.4218	10.7983	12.109	11.1534	11.6549	1.12929	5.58915e-05	0.00365905	Protein MID1-COMPLEMENTING ACTIVITY 1
Zm00001d000434	9.50176	9.50877	9.66102	11.123	9.98012	10.4154	1.12652	0.00400801	0.0375992	Adenine/guanine permease AZG1
Zm00001d049786	7.07362	7.25795	7.73553	8.4621	7.59442	8.06168	1.125	0.00514327	0.0436849	Cytochrome b561 and DOMON domain-containing protein
Zm00001d039283	10.6249	11.0466	11.2026	11.2636	12.0072	12.6137	1.12397	0.00151384	0.0226193	Plasma membrane-associated cation-binding protein 1
Zm00001d034991	8.91855	8.66166	8.89068	10.254	9.19715	9.71646	1.1237	3.53371e-05	0.00287226	Unknown
Zm00001d027593	9.64267	9.10404	9.64305	10.6994	10.0865	10.6398	1.12195	0.00382088	0.036649	prc3;proteasome component3: cDNA sequence; SSR umc1727
Zm00001d047020	8.39086	8.38747	8.67364	9.19165	9.21865	9.73338	1.1216	2.13224e-06	0.000423211	ADP-ribosylation factor GTPase-activating protein AGD10
Zm00001d046182	6.69198	6.58313	6.74743	7.00819	6.99558	7.37121	1.12142	0.00470824	0.0415602	O-fucosyltransferase family protein
Zm00001d031527	8.28807	7.7652	8.44508	9.23214	8.81561	9.10302	1.11808	2.91963e-05	0.00256056	Probable mitochondrial adenine nucleotide transporter BTL1
Zm00001d052875	7.54734	7.58296	7.32659	8.72459	7.66252	8.02807	1.11804	0.00331566	0.0340903	Glycerophosphodiester phosphodiesterase GDPDL3
Zm00001d011717	7.75249	7.43585	8.0702	8.53761	8.27457	8.82332	1.11796	0.00601951	0.0478242	Ras-related protein RABG3a
Zm00001d039644	7.69829	7.96816	7.8422	8.50455	8.52068	8.86108	1.11741	0.00221269	0.0276774	Cytokinin-O-glucosyltransferase 1
Zm00001d048890	6.81915	6.93979	7.29304	7.4887	7.43614	7.88447	1.1131	0.00443696	0.0401036	Acyl-coenzyme A oxidase
Zm00001d043295	6.99069	7.22551	7.54772	7.70293	7.75062	8.26666	1.11186	0.00255482	0.0299786	Myosin-binding protein 1
Zm00001d032019	8.49093	8.40078	8.90425	9.17356	9.35832	9.95434	1.10982	0.000711291	0.0149299	acpt1;acyl carrier protein1: acyl carrier protein (acp) cDNA, encodes 121 aa polypeptide, contains transit peptide sequence
Zm00001d043205	8.57603	7.80701	8.41666	9.76517	8.50527	8.98295	1.10977	0.0042432	0.0388708	Ethylene-responsive transcription factor 4
Zm00001d026584	9.39253	9.10938	9.72505	10.6352	10.0512	10.5358	1.10706	0.000127518	0.00586032	Adenylate kinase 1 chloroplastic
Zm00001d028679	8.89244	9.07976	9.30456	10.1593	9.7393	10.2691	1.10664	1.18666e-08	1.22048e-05	Protein binding protein
Zm00001d048165	10.6617	10.3992	10.9313	12.1384	11.0316	11.8399	1.10663	0.000477618	0.011811	Protein EARLY RESPONSIVE TO DEHYDRATION 15
Zm00001d039416	7.33397	7.36002	7.42194	8.04761	7.77364	8.28556	1.10535	0.00078196	0.0156449	alpha/beta-Hydrolases superfamily protein
Zm00001d021729	9.11456	8.83046	9.64104	10.2843	9.94924	10.3708	1.10152	0.00213174	0.0271618	kik1;kinase interacting kinase1:
Zm00001d002532	9.24627	8.88146	9.79901	10.4406	10.0019	10.5397	1.10071	0.000488251	0.0119644	Glutamate receptor 3.3
Zm00001d005306	7.47397	7.67731	7.85675	8.50873	8.13996	8.59531	1.09953	0.00412622	0.0383268	Dynamin-related protein 1E
Zm00001d029448	10.8582	10.2878	11.2202	11.8579	11.6061	12.1686	1.09919	3.96897e-05	0.00299419	Protein TIFY 10B
Zm00001d041634	6.86889	7.02183	7.08207	7.54147	7.43116	7.68707	1.09861	0.000201803	0.0074882	Unknown
Zm00001d043074	6.65216	6.83504	6.68877	7.18374	7.07968	7.33271	1.09763	0.000234645	0.00822779	proline-rich family protein
Zm00001d002406	6.47097	6.39607	6.66835	7.0217	6.73071	6.96733	1.09681	0.00271985	0.0309256	Unknown
Zm00001d030856	7.98789	7.77226	8.06402	8.93334	8.38511	8.87036	1.09652	0.00453625	0.0406369	Cytochrome P450 CYP81N4
Zm00001d012159	8.05591	7.28951	7.8126	8.47069	8.23206	8.80082	1.09587	0.00560294	0.0458012	Beta-glucosidase 42
Zm00001d001915	8.80055	8.72605	8.69731	9.93204	9.22531	9.74678	1.09443	3.751e-05	0.00292823	Unknown
Zm00001d032869	7.29078	7.09804	6.85483	7.28372	7.62893	8.03373	1.09409	0.00531633	0.0443819	L-type lectin-domain containing receptor kinase V.9
Zm00001d025055	7.25731	7.2145	6.88816	7.97566	7.48004	7.70894	1.09391	0.000923664	0.0170477	prh11;protein phosphatase homolog11:
Zm00001d017613	7.95579	7.54146	8.00061	8.94866	8.16853	8.66484	1.09363	0.00237398	0.0288823	Protein LYK2
Zm00001d043515	8.36227	8.82721	8.93762	9.29079	9.55778	10.0012	1.09083	0.000782005	0.0156449	IAA6-auxin-responsive Aux/IAA family member
Zm00001d047025	8.48653	8.35591	8.59173	9.87271	8.7669	9.24248	1.0892	0.00167852	0.0239924	PLATZ transcription factor family protein
Zm00001d039492	9.92107	9.58522	9.72125	11.0782	10.1471	10.8732	1.08905	0.00419242	0.0386245	myb-like transcription factor family protein
Zm00001d010195	6.96155	7.16934	7.09563	7.65661	7.54991	7.77241	1.0881	7.62455e-05	0.00434732	Protein NRT1/ PTR FAMILY 5.10
Zm00001d013644	9.03343	9.21713	9.47027	9.49148	10.1359	10.75	1.08655	0.00121685	0.0199231	5-methyltetrahydropteroyltriglutamate--homocysteine methyltransferase 1
Zm00001d012962	7.6334	7.3403	7.41171	8.55788	7.73112	8.06168	1.08648	0.00220497	0.0276718	Probable protein phosphatase 2C 4
Zm00001d050837	8.23627	8.26639	8.84213	9.48939	8.9427	9.56203	1.08465	0.00363334	0.0358377	Gibberellin receptor GID1L2
Zm00001d017275	10.6674	10.067	11.1627	12.089	11.1672	11.814	1.08403	0.00468616	0.0414518	pal9;phenylalanine ammonia lyase9:
Zm00001d027630	8.37186	8.26151	8.77344	8.84107	9.32652	9.7732	1.08119	0.00480598	0.0420351	Phosphatidylinositol N-acetyglucosaminlytransferase subunit P-related
Zm00001d039439	7.29078	7.48978	7.83486	8.40488	7.96771	8.38511	1.0804	0.00116602	0.0195981	Protein BRASSINAZOLE-RESISTANT 1
Zm00001d042851	7.29078	7.22551	7.88539	8.48349	7.84396	8.19337	1.08012	0.00148639	0.0224966	Phosphatidylinositol:ceramide inositolphosphotransferase 1
Zm00001d036532	7.26857	7.31008	7.60175	8.24801	7.58564	8.27141	1.07693	0.00475147	0.0418118	Unknown
Zm00001d006016	8.2982	7.70728	8.32263	9.56051	8.09892	8.85173	1.07644	0.00535565	0.044536	Multiple stress-responsive zinc-finger protein ISAP1
Zm00001d002051	7.81179	7.46311	7.95437	8.79427	8.1486	8.50623	1.0751	0.00250966	0.0296864	D-3-phosphoglycerate dehydrogenase 3 chloroplastic
Zm00001d052354	8.54261	8.29529	8.9926	9.12598	9.41057	9.93838	1.07507	0.000841627	0.0163118	Vacuolar-sorting receptor 1
Zm00001d021955	9.10892	8.78761	9.54104	10.2281	9.82386	10.2806	1.07218	0.00259163	0.0302048	Rhodopsin
Zm00001d016363	8.21499	7.78627	8.25437	8.77717	8.7088	9.19423	1.06964	9.99266e-05	0.00508099	CASP-like protein 12
Zm00001d029810	9.14245	9.2964	9.59607	10.5689	9.95084	10.3458	1.06458	0.000293607	0.00942331	Methylsterol monooxygenase 1-2
Zm00001d025846	7.53841	8.5192	8.66966	9.30034	8.85926	9.29144	1.06094	0.0021043	0.027038	Beta-glucosidase 47
Zm00001d054067	12.9753	12.9132	13.0713	14.1314	13.6622	14.2503	1.05704	1.27801e-09	2.2153e-06	Probable inactive linolenate hydroperoxide lyase
Zm00001d051829	7.21115	6.98161	7.38049	7.80497	7.61179	7.96417	1.05616	0.00017306	0.00688194	U-box domain-containing protein 44
Zm00001d008816	9.45596	9.46169	9.8486	10.9907	9.99648	10.5329	1.05588	0.000970398	0.0176395	ATP-dependent 6-phosphofructokinase 4 chloroplastic
Zm00001d005951	10.0126	9.78614	10.1743	11.5513	10.2966	10.8244	1.05474	0.00298589	0.0324972	Homeobox-leucine zipper protein ATHB-6
Zm00001d046305	7.13822	6.78653	7.5198	8.15959	7.41611	7.64977	1.05139	0.00351646	0.0351787	Protein BRASSINAZOLE-RESISTANT 1
Zm00001d042826	10.0986	9.03554	10.2631	11.0587	10.3406	11.0826	1.05036	0.00364344	0.035906	AER
Zm00001d052488	7.29078	7.09804	7.52918	8.08219	7.68715	8.03937	1.0493	1.01292e-05	0.00124431	Unknown
Zm00001d021829	6.78453	7.25795	7.45212	7.80497	7.65003	7.90329	1.04798	0.00582437	0.0469331	Putative symbiosis receptor-like kinase
Zm00001d036001	9.19131	9.32188	9.11411	9.69474	10.0608	10.5329	1.04767	9.01989e-05	0.00487096	Peroxisomal membrane protein 11C
Zm00001d046157	8.33798	7.61519	8.83859	9.25196	8.88312	9.36731	1.04761	0.00159918	0.0233447	Unknown
Zm00001d039650	6.86889	6.99519	7.54772	7.76221	7.62893	7.87814	1.04677	0.00531668	0.0443819	Cytochrome P450 734A1
Zm00001d053348	6.69198	6.89622	6.74743	7.0217	7.24843	7.42675	1.04627	0.000875142	0.0165291	alpha/beta-Hydrolases superfamily protein
Zm00001d039311	8.00052	8.03331	8.32263	8.88318	8.65617	9.17694	1.04622	0.000207448	0.00757364	Proline-rich receptor-like protein kinase PERK1
Zm00001d007709	7.27973	7.22551	7.27014	8.08219	7.57236	7.89705	1.04364	0.00157222	0.0231154	Probable E3 ubiquitin-protein ligase ARI16
Zm00001d053778	7.73724	7.75096	7.96107	8.61311	8.30561	8.72082	1.04312	0.00117965	0.0196735	Cell division control protein 50
Zm00001d030090	8.38614	7.91869	8.64552	9.25196	8.79956	9.40166	1.04129	0.00287363	0.0318225	NAD(P)-binding Rossmann-fold superfamily protein
Zm00001d017670	7.18736	7.03491	7.24677	7.56704	7.65421	7.95221	1.04047	0.000687538	0.0146212	Protein phosphatase 2C 29
Zm00001d049409	10.9187	10.582	10.6286	11.1612	11.6483	12.1583	1.03877	0.00491282	0.0426073	aco1;aconitase1: electrophoretic mobility; monomeric
Zm00001d026334	7.97515	7.70728	8.3175	8.5253	8.71453	9.07927	1.03779	0.00271701	0.0309221	Unknown
Zm00001d033090	8.23627	7.91869	7.97438	8.63231	8.56166	9.19177	1.03571	4.30223e-05	0.00314021	Secretory carrier-associated membrane protein 3
Zm00001d036280	6.96155	7.22551	7.27014	7.24035	7.67899	8.12649	1.03474	0.0051937	0.0438499	Unknown
Zm00001d010730	7.57378	7.36002	8.0702	8.53761	8.09594	8.54567	1.03374	0.0024723	0.0294328	Transcription factor TCP5
Zm00001d023636	8.24154	8.22185	8.62507	8.9788	9.04731	9.50595	1.03354	2.80857e-06	0.000508395	Zinc finger CCCH domain-containing protein 67
Zm00001d047754	8.06192	7.85415	8.50919	8.94866	8.6876	9.19668	1.03213	0.000704836	0.0148572	Probable sugar phosphate/phosphate translocator
Zm00001d018103	7.18736	6.89622	7.27014	7.81891	7.44603	7.77927	1.03113	0.00320781	0.0334966	Probable RNA-binding protein ARP1
Zm00001d053215	6.47097	6.81914	6.90442	7.03505	7.14516	7.37121	1.02917	0.00181046	0.0250705	THAUMATIN-LIKE PROTEIN 1
Zm00001d043569	7.47397	7.84085	7.8495	8.4664	8.1486	8.66126	1.02821	0.00402851	0.0377602	Probable WRKY transcription factor 69
Zm00001d011835	7.19931	6.95392	7.13535	7.75495	7.37504	7.79965	1.0269	0.000177877	0.00699309	NAD(H) kinase 1
Zm00001d023669	8.52559	8.44852	8.32263	9.54055	8.72781	9.38888	1.0265	0.000775341	0.0155805	Putative NAC domain transcription factor superfamily protein
Zm00001d051908	13.343	13.4215	13.9626	14.4066	14.3939	14.9804	1.0235	0.00290092	0.0319567	OSIGBa0147B06.5 protein
Zm00001d003435	6.52022	6.58313	6.64744	6.86248	6.78611	7.21988	1.02235	0.00331607	0.0340903	Unknown
Zm00001d029313	7.27973	7.47207	7.63653	8.09915	7.89694	8.32716	1.02161	9.47656e-06	0.00122128	PLASMODESMATA CALLOSE-BINDING PROTEIN 5
Zm00001d037160	7.33397	7.89325	8.23267	8.57388	8.48521	8.72766	1.02118	0.00551298	0.0453114	Nodulin protein
Zm00001d026703	6.94668	7.2145	7.43208	7.79794	7.63317	7.93408	1.02017	0.00147594	0.0224437	Thylakoidal processing peptidase 1 chloroplastic
Zm00001d014789	7.08684	7.23643	7.19859	7.96948	7.42115	7.79289	1.01981	0.00229119	0.0282058	protein; Receptor-like protein kinase-like
Zm00001d045370	6.99069	7.42663	6.96701	7.9818	7.43116	7.66482	1.01814	0.00415463	0.0384644	Unknown
Zm00001d045450	9.06877	8.72255	9.33978	9.51213	9.88541	10.3369	1.01763	0.00287086	0.0318225	eps1;enolpyruvylshikimate phosphate synthase1: unpubl sequence
Zm00001d045190	8.74679	8.35591	8.92437	10.1303	8.84717	9.36077	1.01739	0.00366602	0.0359718	Putative WAK family receptor-like protein kinase
Zm00001d032485	9.10892	9.14621	9.72125	10.4201	9.96199	10.3556	1.01359	0.000179087	0.00702289	CRP3 - Cysteine-rich family protein precursor expressed
Zm00001d048692	8.11489	7.69985	8.48208	9.07396	8.58903	9.00555	1.01327	0.00388021	0.0369014	Magnesium/proton exchanger
Zm00001d013836	7.1256	6.88127	7.10903	7.49766	7.48482	7.70894	1.00982	0.00174572	0.0245191	Protein kinase superfamily protein
Zm00001d037783	7.9229	8.07318	7.98756	8.91474	8.39713	8.85485	1.00832	6.63884e-05	0.0040381	Putative receptor protein kinase ZmPK1
Zm00001d016406	7.04667	6.99519	7.43208	7.71801	7.5768	7.89077	1.00807	0.00456562	0.0408164	NSP (nuclear shuttle protein)-interacting GTPase
Zm00001d014525	9.30904	9.07157	9.58356	10.3452	9.95563	10.3708	1.00802	4.05809e-05	0.00302944	Glycosyltransferase
Zm00001d005190	7.33397	7.54146	7.39098	7.96948	7.86895	8.28086	1.00799	0.000997844	0.0179983	Cadmium/zinc-transporting ATPase HMA2
Zm00001d047555	8.23098	8.29529	7.9272	8.53761	8.9362	9.22097	1.00413	0.000133	0.00603958	Thioredoxin-like 1-1 chloroplastic
Zm00001d006242	9.66773	9.3559	10.002	10.0925	10.558	11.0439	1.00252	0.00516459	0.0437807	3-dehydroquinate synthase chloroplastic
Zm00001d046961	9.20987	8.94272	8.82794	10.6048	8.92968	9.5677	1.0013	0.00567294	0.0462085	VQ motif family protein
Zm00001d030587	6.78453	6.98161	7.10903	7.37586	7.45584	7.54734	1.00105	0.000410137	0.0108794	Unknown
Zm00001d019589	8.06192	7.81385	7.68698	7.35599	7.49906	6.88274	-1.00027	0.00185634	0.0253032	CAAX amino terminal protease family protein
Zm00001d007424	10.7226	10.7218	10.2591	10.0495	9.70745	9.08723	-1.00278	0.00119065	0.019715	Long chain base biosynthesis protein 1
Zm00001d017751	10.0156	10.2183	9.64104	9.06557	9.51074	8.57262	-1.00288	0.00295712	0.0323085	Pentatricopeptide repeat-containing protein chloroplastic
Zm00001d043325	10.3475	11.0941	10.1977	9.48522	10.1856	9.18931	-1.00411	0.00456538	0.0408164	ptac12;plastid transcriptionally active chromosome 12 homolog: chloroplast transcription; mutants are pale green seedling lethalsMaize ortholog of Arabidopsis PTAC12. Associates with Plastid Encoded RNA polymerase (PEP). Required for PEP-mediated transcription. (A. Barkan, 2015)
Zm00001d022003	9.60523	9.92366	9.42418	8.87678	9.19579	8.19337	-1.00473	0.00624712	0.0487426	Pentatricopeptide repeat-containing protein
Zm00001d038916	11.8271	11.6948	11.351	10.7012	10.9593	10.2909	-1.00495	0.00262707	0.0303195	zinc finger protein-related
Zm00001d052163	10.1043	10.2867	9.95104	9.33789	9.39886	8.89785	-1.00796	2.50524e-07	0.000101225	Protein DCL chloroplastic
Zm00001d025836	7.52033	7.44501	7.27014	6.96658	6.91217	6.91171	-1.00904	1.34069e-05	0.00151679	Scar-like domain-containing protein WAVE 5
Zm00001d048891	7.08684	7.02183	6.80262	6.69163	6.68186	6.36079	-1.00921	0.00448556	0.0402917	HAT transposon superfamily isoform 2
Zm00001d049965	12.3925	12.3914	11.8604	11.3688	11.4181	10.9299	-1.00971	1.04895e-05	0.00127605	Ribonucleoprotein
Zm00001d043508	10.1864	9.90698	9.59815	8.93949	9.294	8.83917	-1.01014	4.23019e-06	0.000698661	Tryptophan--tRNA ligase chloroplastic/mitochondrial
Zm00001d007012	13.2961	13.4259	12.8032	12.4769	12.5474	11.2636	-1.01105	0.00326512	0.0338001	Ribonucleoprotein A
Zm00001d048622	8.18244	8.3236	7.63653	7.32556	7.56343	7.43577	-1.01145	0.00221565	0.0276981	Unknown
Zm00001d033338	12.175	11.5444	11.2289	10.5962	11.0301	10.5203	-1.01246	0.000589409	0.0133499	NAD(P)-linked oxidoreductase superfamily protein
Zm00001d027879	11.0318	10.7878	10.5105	9.7686	10.1068	9.65027	-1.0132	0.000167119	0.00674982	Os03g0176600 protein
Zm00001d042289	13.6936	13.4727	13.3844	12.891	12.6982	11.7307	-1.0134	0.000252471	0.00864132	Rieske domain containing protein
Zm00001d029571	9.56679	9.59474	9.48156	8.63231	9.00142	8.39814	-1.01359	3.76593e-05	0.00292823	zinc finger (C3HC4-type RING finger) family protein
Zm00001d014723	7.52033	7.7293	7.41171	6.92325	7.22496	6.91171	-1.01528	0.00447566	0.0402776	Unknown
Zm00001d016331	8.00052	8.07878	8.14222	7.68768	7.26574	7.35212	-1.01552	9.96131e-05	0.00508099	Inactive LRR receptor-like serine/threonine-protein kinase BIR2
Zm00001d034082	8.70601	8.98699	8.30718	7.70293	8.33095	7.71614	-1.01596	0.00597649	0.0476498	OsWRKY4 - Superfamily of TFs having WRKY and zinc finger domains
Zm00001d016036	10.5368	10.6991	9.97196	9.34943	9.9699	9.07127	-1.01634	0.00191513	0.0258092	Chloroplast processing peptidase
Zm00001d017046	7.86156	7.91869	7.57502	7.14838	7.48959	6.89733	-1.01969	0.000404272	0.0108685	Transducin/WD40 repeat-like superfamily protein
Zm00001d053861	8.81106	8.80093	8.23813	8.04176	7.785	7.89077	-1.01984	0.000103682	0.00518562	Putative translation elongation factor family protein
Zm00001d046402	8.28298	8.37403	8.6085	8.21745	7.5679	7.19814	-1.0207	0.00420347	0.0386739	Putative bZIP transcription factor superfamily protein
Zm00001d024799	8.84554	7.96816	8.6085	7.9445	7.87952	7.55552	-1.02139	0.00262022	0.0303195	Unknown
Zm00001d042847	9.73857	10.1658	9.42418	8.83117	9.34006	8.48609	-1.02208	0.00361002	0.0356755	Protein kinase
Zm00001d040623	7.64994	7.47207	7.19859	7.0217	7.07292	6.70599	-1.0227	0.00169461	0.0241157	DUF3511 domain protein
Zm00001d014055	9.92267	9.90393	9.76435	8.97282	9.27104	8.61024	-1.02849	0.00342337	0.0345961	Protein ECERIFERUM 1
Zm00001d015375	9.93383	10.2342	9.56033	9.06837	9.34739	8.60652	-1.0293	6.46851e-05	0.0040347	60S ribosomal protein L27a-3
Zm00001d009738	9.22036	9.11205	9.0115	8.43598	8.13127	8.34974	-1.03005	9.92211e-06	0.00122682	Tubulin gamma-2 chain
Zm00001d046595	9.50818	9.90087	9.89989	8.84107	9.19308	8.59155	-1.03153	0.000449035	0.0114161	Putative sucrose-phosphate synthase family protein
Zm00001d009425	8.67559	8.712	8.67364	7.59211	8.26143	7.85249	-1.03314	0.000403776	0.0108685	Unknown
Zm00001d005583	9.07747	9.20223	8.73969	8.48349	8.3583	7.68707	-1.03571	0.00155563	0.0229162	Unknown
Zm00001d002789	10.3816	10.5972	10.0222	9.24703	9.86603	8.99712	-1.03885	0.00483055	0.0421143	Pentatricopeptide repeat-containing protein
Zm00001d010732	7.30172	7.63101	7.42194	7.13635	7.08641	6.48578	-1.03943	0.00476199	0.0418118	rop7;Rho-related protein from plants 7: cDNA, plasma membrane targeting, SSR umc1950In Maize Genetics Conference Abstracts rop7 was called rop1. These abstracts are indeed discussing rop7.
Zm00001d027451	9.29918	9.19722	8.61266	7.96328	8.66212	8.02238	-1.03987	0.00317986	0.0334161	S-adenosyl-L-methionine-dependent methyltransferases superfamily protein
Zm00001d049046	13.55	13.6524	13.0007	11.9751	12.9648	11.9983	-1.05071	0.000922987	0.0170477	Protein kinase superfamily protein
Zm00001d038542	11.3711	11.1186	10.9493	10.308	10.4171	9.6715	-1.0517	2.48404e-07	0.000101225	Unknown
Zm00001d013111	9.92427	10.106	10.3168	9.42767	9.21331	8.89482	-1.05362	1.49708e-05	0.0016216	DnaJ protein
Zm00001d006230	7.43559	7.60721	8.09463	7.56704	6.81265	6.98078	-1.05394	0.00462727	0.0411885	Chaperone protein dnaJ 3
Zm00001d002490	12.2874	11.9746	11.3559	10.9797	11.1755	10.4739	-1.05507	0.000551519	0.0128123	Plastid-specific 30S ribosomal protein 2
Zm00001d031729	10.5452	10.4471	9.83284	9.47474	9.62657	8.88264	-1.05574	0.00548659	0.0451109	TraB family protein
Zm00001d033181	9.37152	9.90545	9.16557	8.59363	9.03522	8.14222	-1.05676	0.00172305	0.0243672	fructokinase-like 2
Zm00001d047238	9.30165	9.54063	8.90762	8.23281	8.83148	8.08363	-1.05694	0.00120388	0.0198479	Probable inactive heme oxygenase 2 chloroplastic
Zm00001d020900	8.67559	9.04394	8.36797	7.95705	8.285	7.47988	-1.05847	0.00647857	0.0499627	Ribonuclease Z chloroplastic
Zm00001d000409	8.09161	7.60721	7.67871	7.29432	7.11943	7.21988	-1.06027	2.40223e-05	0.00224609	Photosystem II reaction center PSB28 protein chloroplastic
Zm00001d007573	10.9267	10.8713	10.2838	9.65448	10.2011	9.20157	-1.06192	0.000260858	0.0087834	CDK5RAP1-like protein
Zm00001d027694	12.4407	12.2904	11.854	11.189	11.6018	10.5832	-1.06385	0.000392213	0.0107524	Solanesyl diphosphate synthase 2 chloroplastic
Zm00001d049081	10.4706	10.373	9.663	9.72863	9.38111	8.36311	-1.0646	0.00135964	0.0213199	Unknown
Zm00001d049282	9.67155	10.1113	10.1206	9.52438	8.97791	8.46153	-1.06704	0.00387635	0.036884	Cytokinin-O-glucosyltransferase 1
Zm00001d033882	8.3526	8.62833	8.31235	7.97566	7.71928	7.35212	-1.06891	0.000460884	0.0115614	Lecithin-cholesterol acyltransferase-like 1
Zm00001d034699	9.95744	9.92817	9.37171	8.79087	9.2066	8.48203	-1.07473	0.00113426	0.0192969	Transcription termination factor nusG family protein
Zm00001d011311	8.63266	8.73997	8.4637	7.81891	8.20755	7.38065	-1.07494	0.00130797	0.0208126	Pentatricopeptide repeat-containing protein
Zm00001d039435	6.85258	6.96786	6.98209	6.45547	6.50404	6.66994	-1.07682	0.0047083	0.0415602	Unknown
Zm00001d036788	10.6386	10.5433	10.8179	10.031	9.85154	8.94835	-1.07881	0.000600865	0.0135013	Subtilisin-like protease SBT4.4
Zm00001d047345	14.1579	13.9543	13.6623	12.9823	13.0705	12.4679	-1.08546	0.000424074	0.0110893	Expressed protein; protein
Zm00001d014381	7.71401	7.63101	7.50084	6.98063	7.21303	6.91171	-1.08679	0.00329381	0.033961	Small nuclear ribonucleoprotein family protein
Zm00001d025033	6.86889	6.92547	6.76619	6.37633	6.49152	6.57273	-1.08741	0.00521952	0.0440351	Transcription factor TCP6
Zm00001d021715	10.2154	10.181	9.98151	9.16574	9.37036	8.93368	-1.09029	8.13999e-05	0.00454437	Peptide chain release factor PrfB1 chloroplastic
Zm00001d039190	8.77572	8.60946	8.23267	7.80497	7.94119	7.59565	-1.09049	4.86265e-05	0.00340016	F12M16.15
Zm00001d006398	11.2943	11.2929	10.7006	9.90891	10.5342	9.71134	-1.09403	0.0029793	0.0324411	Photosynthetic NDH subunit of subcomplex B 3 chloroplastic
Zm00001d013425	8.46881	8.99568	8.31235	8.02998	7.97099	7.4536	-1.09515	0.00554172	0.0454485	Tsr2248 protein
Zm00001d048313	10.9574	10.6131	10.7273	10.1396	9.6455	9.41223	-1.09534	3.7237e-07	0.000125755	NAD(P)-linked oxidoreductase superfamily protein
Zm00001d028373	10.0972	10.3053	9.64104	9.05712	9.43713	8.61764	-1.10124	0.000641553	0.0140936	toc35;translocon of outer membrane of chloroplast35:
Zm00001d034721	13.5186	13.6522	13.1532	12.5475	12.7318	11.5752	-1.10434	0.000645309	0.0140967	Nucleolar RNA helicase 2
Zm00001d047054	10.0758	9.67224	10.0587	9.23463	9.11777	8.51421	-1.10473	1.29449e-06	0.000301964	Pyruvate kinase
Zm00001d003513	9.42233	9.63585	9.01463	8.48773	8.59319	8.35421	-1.10552	9.14628e-05	0.0049041	zep1;zeaxanthin epoxidase1:
Zm00001d035937	12.6056	12.9126	12.2918	11.3569	12.0952	10.9328	-1.10758	0.00414162	0.0384067	Chaperonin 60 subunit beta 2 chloroplastic
Zm00001d037103	13.87	13.3249	12.9042	12.435	12.6482	11.7202	-1.11656	0.000443937	0.0113866	Peroxiredoxin Q chloroplastic
Zm00001d045649	8.02542	8.64695	8.4262	7.89306	7.81481	7.02014	-1.12058	0.00199745	0.0264926	Ribonucleoside-diphosphate reductase small chain
Zm00001d036135	10.8141	11.1658	10.4245	9.6875	10.2409	9.2983	-1.12335	0.00158759	0.0232658	Superoxide dismutase
Zm00001d032399	9.03045	9.36483	8.87008	8.24296	8.62198	7.61135	-1.13082	0.000898351	0.0167534	Pentatricopeptide repeat-containing protein chloroplastic
Zm00001d051915	9.19929	9.20721	9.0847	8.45778	8.36566	7.95221	-1.13121	0.000377764	0.0106285	abc1;ABC(yeast) homolog1: endosperm cDNA 5C05H02(uaz263) similar to yeast ABC1 protein
Zm00001d007125	6.88493	6.8661	6.68877	6.34782	6.52848	6.41343	-1.13229	0.000557215	0.0128917	Pentatricopeptide repeat-containing protein
Zm00001d011997	6.73011	6.88127	6.80262	6.37633	6.4788	6.43835	-1.13409	0.00129762	0.0207114	DNAJ heat shock N-terminal domain-containing protein
Zm00001d035337	13.0881	13.1895	13.2719	12.203	12.2036	11.7491	-1.13596	7.54776e-07	0.000213479	GDP-L-galactose phosphorylase 1
Zm00001d051062	10.8389	10.8658	10.2709	9.50802	10.0534	9.2401	-1.13704	0.000168556	0.00677672	GrpE protein homolog
Zm00001d002421	8.73946	8.95466	8.48663	7.85988	8.29534	7.42675	-1.13791	0.00255574	0.0299786	Pentatricopeptide repeat-containing protein chloroplastic
Zm00001d032148	11.952	11.8224	12.118	11.3789	10.926	9.97439	-1.14062	0.00110124	0.0189633	hct9;hydroxycinnamoyltransferase9: down-regulated in Rp1-D21 mutant lines
Zm00001d008892	7.47397	7.722	7.33757	7.25134	6.8719	6.65135	-1.14178	0.00425001	0.0388859	Carnitine racemase like protein
Zm00001d004957	8.39557	8.12277	7.66201	7.76221	7.30515	6.96733	-1.14294	0.00293003	0.0321054	Cytochrome P450 90A1
Zm00001d039116	8.78996	8.64324	8.15964	7.7403	8.12836	7.2306	-1.14388	0.000859247	0.0163564	AMP-dependent synthetase and ligase family protein
Zm00001d051252	8.7321	8.89082	8.40224	8.22771	7.56343	7.72331	-1.14456	0.00184233	0.0252408	Chaperonin 60 subunit alpha 2 chloroplastic
Zm00001d040220	9.29671	9.04114	8.90425	8.72101	7.9512	7.73753	-1.14466	0.00147257	0.0224074	Enolase-phosphatase E1
Zm00001d013507	11.7401	11.8204	11.2992	10.2843	11.1399	9.9252	-1.14551	0.000402084	0.0108685	Heat shock 70 kDa protein 6 chloroplastic
Zm00001d008209	10.231	10.4955	9.62891	9.04009	9.41986	8.9425	-1.14773	0.000404817	0.0108685	Peptidyl-prolyl cis-trans isomerase
Zm00001d047201	9.08036	9.08519	8.00709	7.51537	8.27457	7.97602	-1.14816	0.00150237	0.0225874	Serine carboxypeptidase-like 40
Zm00001d013918	11.4634	11.2078	10.6051	9.78564	10.3185	10.0219	-1.14917	0.0029915	0.0325147	Thylakoid lumenal 17.4 kDa protein chloroplastic
Zm00001d029074	12.2156	11.9172	11.3374	10.3926	11.2709	10.4444	-1.15024	0.000332213	0.00991687	les22;lesion22: (was Les*-J2552, les29) dominant leaf lesions,early-medium timing, small size, white color; porphyria
Zm00001d001910	7.24594	7.23643	7.04035	6.87801	6.5638	6.65135	-1.15261	0.000183317	0.00709047	OSJNBa0043A12.15 protein; protein; Thioredoxin-like protein
Zm00001d049883	11.7935	11.6413	11.5584	10.8156	10.8229	9.86048	-1.1541	1.13324e-06	0.000275718	Protein PROTON GRADIENT REGULATION 5 chloroplastic
Zm00001d053213	6.7486	6.60369	6.74743	6.37633	6.38303	6.30365	-1.15444	0.00173829	0.0244756	Chaperone protein dnaJ 11 chloroplastic
Zm00001d038961	7.29078	7.22551	6.82033	6.61327	6.69184	6.66994	-1.15799	0.0047575	0.0418118	Kinesin-like protein KIN-10C
Zm00001d006402	9.36209	8.79429	9.50166	8.27296	8.15146	8.53787	-1.1601	0.000330659	0.00989659	Ribulose bisphosphate carboxylase large chain
Zm00001d024699	7.15071	6.96786	7.05444	6.71018	6.59765	6.50843	-1.16142	0.00183578	0.0252052	IQ domain-containing protein IQM2
Zm00001d013277	9.5315	9.32417	8.80277	8.36384	8.52068	8.05614	-1.16273	0.0063557	0.0492665	Retrovirus-related Pol polyprotein LINE-1
Zm00001d021645	11.4035	11.669	11.015	10.3045	10.632	9.78785	-1.16756	0.000342549	0.0100168	Protein LHCP TRANSLOCATION DEFECT
Zm00001d008929	9.69424	9.27046	9.02086	8.75637	8.4557	7.89077	-1.17056	0.00107937	0.0187384	GDSL esterase/lipase
Zm00001d019184	7.76757	8.10644	7.5929	6.90839	7.50846	6.99406	-1.17182	0.00411833	0.0382691	KHG/KDPG aldolase
Zm00001d040197	7.69829	7.88681	7.47184	7.07414	7.20703	6.88274	-1.17275	0.000135191	0.00606939	Unknown
Zm00001d043191	10.3162	9.91761	9.41243	9.29796	8.95239	8.3226	-1.17858	0.00203197	0.0267011	Protein MICRORCHIDIA 6
Zm00001d052101	10.4104	10.5521	9.80081	8.9022	9.7983	8.76139	-1.18671	0.000903536	0.0167989	cpn10;chaperonin10: cDNA sequences; SSR umc1610
Zm00001d000224	10.1	10.2072	9.88978	9.07117	9.43828	8.40676	-1.18745	0.0048451	0.042206	F-box protein SKP2A
Zm00001d013133	9.96212	10.3894	10.0436	9.84698	8.78332	8.14222	-1.18809	0.00313401	0.0331757	Verprolin
Zm00001d039179	7.65812	7.98024	7.5198	7.21804	7.21901	6.75753	-1.18915	0.0019112	0.0257776	Pentatricopeptide repeat-containing protein
Zm00001d047701	8.74313	8.37403	8.33284	7.75495	7.80742	7.43577	-1.18995	9.77657e-06	0.00122128	Protein SCAR2
Zm00001d040450	8.40494	7.89325	8.04531	7.6328	7.44603	7.00718	-1.19195	0.00208307	0.0268721	Unknown
Zm00001d006672	6.93158	6.83504	6.85483	6.61327	6.51636	6.20652	-1.19334	0.00286754	0.0318225	P-loop containing nucleoside triphosphate hydrolases superfamily protein
Zm00001d002822	13.5171	13.7077	13.3026	12.2075	12.7808	11.8855	-1.19427	0.000479331	0.0118275	Elongation factor G chloroplastic
Zm00001d027803	7.91623	7.66971	7.64508	7.09944	7.21303	6.9537	-1.19445	0.000540424	0.0126717	Beta-galactosidase
Zm00001d025435	8.23098	8.29529	7.8495	7.52413	7.60747	6.9259	-1.19699	0.000540069	0.0126717	PsbP domain-containing protein 2 chloroplastic
Zm00001d042663	9.83867	10.2749	9.41243	8.88955	9.25422	8.2475	-1.19871	0.0054552	0.0449999	5'-3' exonuclease family protein
Zm00001d048181	9.86223	9.95644	9.46572	8.51289	9.23325	8.35867	-1.20028	4.99508e-05	0.00341461	Chloroplast 30S ribosomal protein S10
Zm00001d003400	6.90072	7.03491	6.66835	6.50386	6.54043	6.33285	-1.20067	0.00162595	0.0234782	Microtubule motor
Zm00001d008764	10.6588	11.7114	10.9758	9.88541	10.25	10.0137	-1.20236	0.000571412	0.0130864	UDP-glycosyltransferase 75B1
Zm00001d033797	9.39253	9.32875	8.72058	8.33105	8.39952	7.92798	-1.2027	0.000849248	0.016354	alpha/beta-Hydrolases superfamily protein
Zm00001d049610	10.9836	11.2195	11.0681	9.88224	10.4321	9.38673	-1.20938	2.03551e-05	0.00199383	Tryptophan synthase beta chain 1
Zm00001d012241	9.13692	9.65779	9.12282	8.69936	8.55741	7.5391	-1.21645	0.00343374	0.0346235	Receptor-like kinase-like
Zm00001d047468	6.96155	6.96786	7.10903	6.50386	6.73071	6.36079	-1.22077	0.00376671	0.0364384	apt1;aberrant pollen transmission1: Ac-tagged mutation, pollen-grain specific pollen tube shortening and twisting
Zm00001d033670	6.90072	6.88127	6.82033	6.4037	6.59765	6.30365	-1.22095	0.00492218	0.0426394	Phosphatidylinositol 4-phosphate 5-kinase 2
Zm00001d008612	10.9698	10.6939	10.3281	9.44925	10.0027	9.11345	-1.22333	0.00030882	0.0096249	Putative homeobox DNA-binding domain superfamily protein
Zm00001d039096	9.45375	10.0099	9.43119	8.57388	9.11491	7.9819	-1.22338	0.00010479	0.0052112	Pentatricopeptide repeat-containing protein chloroplastic
Zm00001d047143	7.11283	7.14607	7.30433	6.83065	6.67177	6.50843	-1.22641	0.000543467	0.0127035	Callose synthase 7
Zm00001d030879	7.06023	7.13426	7.23491	6.7637	6.66156	6.48578	-1.232	0.000380715	0.0106482	Unknown
Zm00001d027320	8.43724	8.76399	8.46832	7.50654	8.19929	7.18711	-1.23421	0.00614777	0.0484328	CemA-like proton extrusion protein-related
Zm00001d020416	6.69198	6.60369	6.45818	6.25379	6.28877	6.24073	-1.23456	0.00622702	0.0487296	U-box domain-containing protein 35
Zm00001d038284	7.40599	7.24724	6.87163	6.72837	6.5522	6.75753	-1.24076	0.00271817	0.0309221	Transcription repressor OFP13
Zm00001d039000	8.90556	9.37593	9.26846	8.61697	8.32592	7.49709	-1.24157	0.000433456	0.0112475	HSP40/DnaJ peptide-binding protein
Zm00001d015603	7.23446	7.38902	7.01162	6.72837	6.8719	6.38761	-1.24408	0.00107648	0.0187366	RNA-metabolising metallo-beta-lactamase family protein
Zm00001d013119	7.04667	7.03491	7.06834	6.72837	6.57524	6.38761	-1.24412	0.00400461	0.0375829	Transcription factor TCP2
Zm00001d015219	8.09161	8.36952	7.76691	7.29432	7.59878	7.03294	-1.24553	0.00172781	0.024404	Unknown
Zm00001d046210	7.71401	8.06756	7.66201	7.03505	7.18882	7.1419	-1.25614	4.64246e-06	0.000755719	Beta-glucosidase 11
Zm00001d018210	7.61665	7.73656	7.21082	6.86248	7.05926	6.79038	-1.26231	0.00226258	0.0280048	Unknown
Zm00001d031969	11.1517	11.3717	10.7254	10.0253	10.3023	9.266	-1.26456	0.00109771	0.0189457	RNA-binding protein CP31B chloroplastic
Zm00001d047909	6.96155	6.83504	6.82033	6.50386	6.50404	6.30365	-1.27088	0.00591188	0.0474	transcription activators;DNA binding;RNA polymerase II transcription factors;catalytics;transcription initiation factors
Zm00001d028389	8.19881	7.79322	7.93405	7.55858	7.02435	7.05811	-1.28368	2.83881e-06	0.000509791	Unknown
Zm00001d050748	11.4436	11.2836	10.8556	10.0856	10.4304	9.28915	-1.28559	7.09468e-05	0.00419142	proline-rich family protein
Zm00001d033065	8.83871	9.28467	8.79549	8.26303	8.06882	7.65731	-1.28775	0.00026205	0.00881041	Unknown
Zm00001d036162	7.36536	7.37943	7.5929	6.90839	6.82994	6.7741	-1.28975	0.00227899	0.0281171	Unknown
Zm00001d043101	8.98181	9.5228	8.93101	7.95079	8.63817	7.72331	-1.29428	0.00151162	0.0226193	Probable S-sulfocysteine synthase chloroplastic
Zm00001d038620	6.99069	7.36977	7.48158	6.83065	6.7771	6.55186	-1.29727	0.000926464	0.0170709	Probable 1-acyl-sn-glycerol-3-phosphate acyltransferase 4
Zm00001d047688	6.97622	6.99519	6.83773	6.5494	6.5522	6.30365	-1.29901	0.000896377	0.0167484	transducin family protein / WD-40 repeat family protein
Zm00001d002589	8.47326	8.18101	8.22169	7.71801	7.38025	7.21988	-1.3063	0.00196716	0.0261921	hyd4;hydroxylase4: beta-carotene hydroxylase
Zm00001d019926	8.60463	8.83693	7.52918	7.18374	7.97752	7.35212	-1.30703	0.00304787	0.0327864	Enoyl-[acyl-carrier-protein] reductase [NADH] chloroplastic
Zm00001d027757	9.22818	9.40003	9.18509	8.76681	8.00334	7.74458	-1.30808	0.00588306	0.0472043	Heat stress transcription factor A-6b
Zm00001d022478	7.1256	7.28951	6.82033	6.59252	6.70172	6.41343	-1.30853	0.000317512	0.00976133	Protein SRC2 homolog
Zm00001d043023	11.5889	11.5887	11.4163	10.1462	10.6776	9.934	-1.31353	0.000101101	0.00510629	Protein RETICULATA-RELATED 6 chloroplastic
Zm00001d026148	7.56503	7.47207	7.30433	7.07414	6.6302	6.75753	-1.31538	0.000349826	0.0101481	Inhibitor of striate1
Zm00001d033790	10.9566	10.8237	11.3325	10.1762	9.9144	9.22097	-1.32406	2.06584e-06	0.000417897	Actin-1
Zm00001d038126	10.0715	9.95053	10.0145	9.42331	8.73534	8.17314	-1.32558	0.00158904	0.023272	Unknown
Zm00001d016145	7.5294	7.55822	7.13535	6.87801	6.91217	6.57273	-1.33058	0.000798688	0.0158944	E3 ubiquitin-protein ligase ATL41
Zm00001d011901	13.5384	12.9625	13.1185	12.5071	11.9443	10.8014	-1.33969	4.33614e-05	0.00314239	Tetratricopeptide repeat (TPR)-like superfamily protein
Zm00001d023296	7.75249	7.62313	7.27014	7.09944	6.49152	7.03294	-1.34064	0.00103766	0.0183573	Ferredoxin--NADP reductase leaf isozyme 1 chloroplastic
Zm00001d021967	7.09991	7.00859	7.18622	6.71018	6.59765	6.38761	-1.3465	0.000161681	0.00662045	Unknown
Zm00001d018941	8.42349	8.5826	8.83505	7.6328	7.97426	7.33271	-1.35138	7.80717e-08	4.41632e-05	Heat stress transcription factor A-6b
Zm00001d002350	12.883	11.8932	12.01	11.1645	11.2122	10.6099	-1.35494	0.0014151	0.0217523	ks2;kaurene synthase2:
Zm00001d040390	6.76674	6.93979	6.68877	6.50386	6.2716	6.36079	-1.35625	0.00466509	0.0413949	Unknown
Zm00001d032407	6.80199	6.98161	6.66835	6.63353	6.28877	6.20652	-1.35778	0.00197228	0.0262202	FAD binding domain containing protein
Zm00001d046372	7.4258	7.36002	7.35922	6.93789	6.72114	6.59308	-1.37647	9.82335e-06	0.00122128	Polyprotein
Zm00001d029339	11.2176	10.8405	10.8268	10.0593	9.73838	9.16196	-1.37926	0.000434215	0.0112543	Transcription factor bHLH47
Zm00001d020383	6.69198	7.04783	6.83773	6.67268	6.2716	6.24073	-1.39133	0.00184395	0.0252408	Aquaporin PIP1-6
Zm00001d034419	7.00496	7.02183	6.62602	6.48005	6.51636	6.24073	-1.4003	0.000883015	0.0166085	Acyl-CoA N-acyltransferases (NAT) superfamily protein
Zm00001d013162	6.7486	7.03491	6.88816	6.4037	6.64078	6.08781	-1.40063	0.00620397	0.0486745	Leucine-rich repeat receptor-like serine/threonine-protein kinase BAM3
Zm00001d017782	11.5247	9.27522	10.3783	9.75136	9.22132	9.14428	-1.40625	0.0059981	0.047708	SANT/MYB protein
Zm00001d039735	6.81915	6.95392	7.24677	6.69163	6.43929	6.33285	-1.4288	0.00604072	0.0479212	Unknown
Zm00001d041553	8.37186	8.73997	8.03269	7.74765	7.3698	7.25175	-1.43004	0.000524354	0.0125551	Osmotin-like protein
Zm00001d036643	7.34452	7.54146	6.70875	6.86248	6.70172	6.27302	-1.43634	0.00239181	0.02891	mab24;math-btb24:
Zm00001d019057	9.32856	9.37813	8.19384	8.1159	8.16853	7.54734	-1.44291	0.00538778	0.0446554	asg34a(msd);聽:
Zm00001d026016	8.34287	8.34675	7.74344	7.47969	7.3698	6.91171	-1.45919	0.000762643	0.015472	RNA-binding (RRM/RBD/RNP motifs) family protein
Zm00001d012291	6.94668	6.81914	6.66835	6.69163	6.17713	6.08781	-1.46015	0.00334055	0.0342331	Expressed protein; protein
Zm00001d029078	8.95053	8.44852	8.66966	8.00611	7.52705	7.43577	-1.46124	1.22961e-05	0.00144157	IDP1489;聽:
Zm00001d040659	11.7724	11.0644	11.3717	9.86792	10.3308	9.91041	-1.46507	3.16591e-07	0.00011193	Late embryogenesis abundant protein Lea5
Zm00001d014155	6.69198	6.69973	6.40266	6.14142	6.2716	6.24073	-1.48072	0.00469256	0.0414922	50S ribosomal protein L28 chloroplastic
Zm00001d025347	7.98153	8.40519	8.28103	7.51537	7.37504	6.98078	-1.48227	5.26587e-06	0.000827436	Unknown
Zm00001d045274	6.94668	7.12232	7.45212	6.4037	6.42564	6.86793	-1.49896	0.00527733	0.0441672	PIN domain-like family protein
Zm00001d049625	8.23098	8.01585	7.8051	6.83065	7.45095	7.07048	-1.49908	3.38688e-05	0.00280795	Protein LSD1
Zm00001d019678	6.88493	6.62376	6.98209	6.52696	6.15607	6.38761	-1.51086	0.00301324	0.0325911	Unknown
Zm00001d052318	8.84213	8.51107	8.62095	8.01212	7.66666	6.9259	-1.52014	2.29059e-05	0.00215955	Putative DUF231 domain containing family protein
Zm00001d037334	7.34452	6.93979	6.99696	6.31801	6.73071	6.43835	-1.52689	0.00146048	0.0222534	Odorant 1 protein%3B Putative MYB DNA-binding domain superfamily protein
Zm00001d021965	7.74489	7.51589	7.86397	7.24035	6.95091	6.38761	-1.54216	0.000619366	0.0137801	Peroxidase 52
Zm00001d018940	12.1629	13.2383	12.2825	11.2061	11.8409	9.57148	-1.54246	0.00380672	0.0365597	elip2;early light inducible protein2: Encodes a protein that binds chlorophyll to avoid cross-reactions that could lead to the generation of harmful reactive oxygen species
Zm00001d025468	6.67229	6.88127	6.70875	6.21886	6.38303	6.27302	-1.54957	0.00185998	0.0253224	Putative pentatricopeptide repeat-containing protein
Zm00001d016841	7.7218	8.84659	7.96107	7.20672	7.61179	6.9537	-1.56618	0.00537241	0.0445737	monooxygenase 1
Zm00001d046131	6.54373	6.73543	6.62602	6.37633	6.15607	6.13068	-1.56988	0.00349918	0.0350802	BAG family molecular chaperone regulator 6
Zm00001d014494	6.65216	6.60369	6.37317	6.04909	6.2716	6.13068	-1.57955	0.00305529	0.032814	Unknown
Zm00001d010558	6.99069	7.23643	7.04035	6.45547	6.61949	6.38761	-1.58301	0.000272712	0.00900824	Protein NETWORKED 2D
Zm00001d022477	9.6886	9.6377	8.43567	8.37307	8.06578	7.86538	-1.58386	0.000148236	0.00632767	FPF1-like protein 1
Zm00001d028229	6.71124	6.44734	6.40266	6.21886	6.15607	6.08781	-1.5947	0.00213844	0.0271834	myosin-related
Zm00001d026140	7.79722	8.59417	7.5929	7.12418	7.42115	6.74067	-1.59906	0.00027316	0.00900992	Putative subtilase family protein
Zm00001d043045	14.1698	14.2478	14.3243	12.9982	13.0167	11.5102	-1.6057	2.78706e-07	0.000104601	Unknown
Zm00001d000020	7.6417	7.55822	7.89245	6.78088	6.98827	6.83764	-1.62979	0.000136094	0.00608579	Fatty acid desaturase 4 chloroplastic
Zm00001d004650	7.07362	7.13426	6.96701	6.50386	6.60864	6.20652	-1.63136	0.00106347	0.0186248	CRP7 - Cysteine-rich family protein precursor expressed
Zm00001d039176	8.21499	8.30005	7.34844	6.96658	7.36455	6.80639	-1.65406	0.00150703	0.0226135	Protein kinase protein with adenine nucleotide alpha hydrolases-like domain
Zm00001d032100	7.99422	8.00998	7.89947	7.38568	7.10634	6.38761	-1.65899	0.000229301	0.00813294	Probable pectinesterase/pectinesterase inhibitor 13
Zm00001d011405	6.71124	6.49528	6.53445	6.04909	6.2716	6.13068	-1.66926	0.000470849	0.0116865	ATP binding microtubule motor family protein
Zm00001d035053	8.22035	6.91095	6.99696	6.5494	6.92003	6.72349	-1.6701	0.00616154	0.0484929	Putative MADS-box transcription factor family protein
Zm00001d042926	7.00496	7.13426	6.68877	6.4037	6.58652	6.04028	-1.68428	0.00348828	0.0350144	Osmotin-like protein
Zm00001d002379	7.7218	8.13355	7.85675	7.35599	6.57524	6.89733	-1.69711	0.00381012	0.0365769	Unknown
Zm00001d030551	7.26857	6.24759	6.58149	6.28675	6.38303	6.17	-1.69851	0.00602374	0.0478349	Protein STRUBBELIG-RECEPTOR FAMILY 7
Zm00001d018846	9.26666	9.72686	9.6963	8.64749	8.25082	7.50561	-1.69991	7.14291e-05	0.00420893	3-oxo-5-alpha-steroid 4-dehydrogenase 2
Zm00001d048332	6.69198	6.66256	6.34235	6.25379	6.17713	6.04028	-1.70644	0.000234897	0.00822779	Pentatricopeptide repeat-containing protein
Zm00001d008772	8.6445	8.22185	7.75913	7.07414	7.33791	7.19814	-1.71132	3.28625e-05	0.00280596	Serinc-domain containing serine and sphingolipid biosynthesis protein
Zm00001d016443	7.96228	6.85069	7.33757	6.50386	6.79504	6.72349	-1.73445	0.00463221	0.0411964	Peroxidase 64
Zm00001d007375	6.78453	6.56205	6.68877	6.25379	6.03374	6.36079	-1.74354	0.000304867	0.00954113	Unknown
Zm00001d025441	6.33103	6.54041	6.27592	6.04909	6.06112	6.04028	-1.75064	0.00185962	0.0253224	60S ribosomal protein L23
Zm00001d014863	9.32371	9.43226	9.32228	7.96328	8.3827	7.46242	-1.76737	2.28376e-06	0.000437921	Protein REVEILLE 7
Zm00001d043190	10.3052	10.0028	10.1148	9.12329	8.58903	7.87814	-1.78636	0.00637641	0.0493091	Unknown
Zm00001d016014	7.40599	8.32826	7.67039	6.93789	7.23087	6.27302	-1.82622	0.00356661	0.0354616	Type III polyketide synthase B
Zm00001d002274	7.41593	7.25795	6.92043	6.61327	6.59765	6.20652	-1.84533	0.00110599	0.0189778	Remorin family protein
Zm00001d043705	6.58879	6.71775	6.40266	6.14142	6.21686	5.98619	-1.88573	0.0019177	0.0258131	RNA polymerase II transcriptional coactivator KELP
Zm00001d049002	7.98789	7.60721	6.78458	6.65332	6.81265	6.46244	-1.96811	0.00182175	0.0251317	Putative clathrin assembly protein
Zm00001d003510	6.29919	6.99519	6.48445	6.18157	6.23569	5.98619	-1.9737	0.00324424	0.0337171	Galactoside 2-alpha-L-fucosyltransferase
Zm00001d044982	6.56657	6.7698	6.20119	6.04909	6.15607	6.04028	-2.03681	0.00320569	0.0334966	Kinesin-like protein KIN-7K chloroplastic
Zm00001d015126	10.3101	10.4986	10.1491	8.73526	8.99519	7.57975	-2.05891	5.25058e-05	0.00351494	response to low sulfur 3
Zm00001d010785	7.40599	7.46311	8.1882	6.83065	6.89625	6.27302	-2.11325	0.00176989	0.0247724	Putative GATA transcription factor family protein
Zm00001d007123	9.49099	7.97421	7.67871	7.00819	7.28279	7.40852	-2.13251	0.000416883	0.0109939	FPF1-like protein 1
Zm00001d040701	6.52022	6.42216	6.48445	6.09764	6.03374	5.98619	-2.13714	0.000173885	0.00689461	Unknown
Zm00001d003553	6.4451	6.24759	6.60405	6.14142	5.97222	5.92188	-2.18645	0.00526952	0.0441606	Unknown
Zm00001d050831	6.86889	6.51817	6.55831	6.21886	6.19736	5.83786	-2.18676	0.000774932	0.0155805	Unknown
Zm00001d034173	6.26562	6.34071	6.20119	6.09764	5.89632	5.63444	-2.19113	0.00593759	0.0474524	Nuclear pore complex protein NUP58
Zm00001d042014	6.49599	6.88127	6.50985	6.18157	6.11105	6.04028	-2.20636	0.00354372	0.0353232	Unknown
Zm00001d025241	11.433	9.50676	9.71362	9.26177	8.285	7.64977	-2.24518	0.00100803	0.0180731	farnesylated protein 3
Zm00001d050870	6.78453	6.75277	6.62602	6.34782	6.00429	5.92188	-2.39915	0.000148506	0.00632767	Putative NAC domain transcription factor superfamily protein
Zm00001d003266	6.10655	6.28023	6.58149	5.99384	5.97222	5.83786	-2.4307	0.00249629	0.0296035	Protein STICHEL-like 2
Zm00001d043965	7.7218	6.91095	7.46202	6.63353	6.46586	6.08781	-2.45172	8.08648e-05	0.00454027	Mannan endo-14-beta-mannosidase 7
Zm00001d043968	10.8682	7.88681	8.70511	8.02998	7.71928	7.41767	-2.55918	3.40242e-05	0.00280795	RAD-like 3
Zm00001d044526	10.7244	8.16537	9.17954	7.96328	7.56343	7.59565	-2.62215	6.98781e-05	0.00417106	Ran BP2/NZF zinc finger-like superfamily protein
Zm00001d002649	6.19206	6.44734	6.50985	6.04909	5.84836	5.83786	-2.85794	0.0023531	0.0287089	Putative Myb family transcription factor
Zm00001d011368	6.54373	6.36895	6.20119	5.8423	5.89632	5.98619	-2.89804	6.62565e-05	0.0040381	Formate dehydrogenase chloroplastic/mitochondrial
Zm00001d034410	6.33103	6.66256	6.15962	5.8423	5.93669	5.83786	-3.30638	0.000158469	0.00655518	Type IV inositol polyphosphate 5-phosphatase 7
Zm00001d012495	7.6334	6.88127	5.93877	5.99384	6.11105	6.08781	-3.49054	0.000795835	0.0158655	GDSL esterase/lipase

## Sheet: Table S2
Table S2 DEGs in the signal recipient maize plants in response to simulated herbivory-induced systemic signals from spring onion to maize.
	Control			Treatment (W+OS)
Gene ID	SWC1	SWC2	SWC3	SWT1	SWT2	SWT3	log2(Fold Change)	pvalue	padj	Annotations
Zm00001d037410	6.40243	5.85278	6.66129	5.63444	5.63444	5.63444	-6.26723	0.0107772	0.0463243	Peroxidase 1
Zm00001d040253	6.19835	6.01189	6.43228	5.63444	5.63444	5.63444	-5.62564	0.00167404	0.0124721	Unknown
Zm00001d048649	6.03444	6.01189	6.43228	5.63444	5.63444	5.63444	-5.40118	0.0060325	0.0306974	Expressed protein; protein
GRMZM5G875287	5.98113	7.42292	6.24471	5.98291	5.63444	5.63444	-5.07011	0.00602001	0.0306637	Unknown
Zm00001d051867	6.23209	5.85278	6.2167	5.63444	5.63444	5.63444	-5.05753	0.00711746	0.0346834	Probable xyloglucan endotransglucosylase/hydrolase protein 32
Zm00001d027924	6.89433	6.38307	7.23047	5.83596	5.83725	5.92378	-4.94439	3.68762e-05	0.000838096	Unknown
Zm00001d030346	6.23209	5.94292	6.08667	5.63444	5.63444	5.63444	-4.87565	0.00134095	0.0106701	Hsp20/alpha crystallin family protein
Zm00001d039143	6.19835	6.16674	5.63444	5.63444	5.63444	5.63444	-4.72605	0.0114176	0.0482767	Unknown
Zm00001d036701	7.65416	6.95288	7.60699	5.98291	6.16841	5.83921	-4.62775	1.40441e-08	2.82596e-06	(R)-mandelonitrile lyase-like
Zm00001d022320	6.12357	6.16674	5.81969	5.63444	5.63444	5.63444	-4.60569	0.00620298	0.0312235	Probable carboxylesterase 18
Zm00001d046485	6.29413	6.06988	6.24471	5.63444	5.83725	5.63444	-4.52042	0.00192444	0.0137104	Putative leucine-rich repeat receptor protein kinase family protein
Zm00001d045256	5.83492	6.35185	6.27142	5.83596	5.63444	5.63444	-4.45584	0.00297443	0.0186278	Unknown
GRMZM5G808402	5.91774	7.65153	6.36803	5.9192	5.83725	5.98852	-4.44035	0.000688838	0.0066884	Unknown
Zm00001d037974	6.03444	5.85278	6.15593	5.63444	5.63444	5.63444	-4.43093	0.00903676	0.0410913	PIT1
Zm00001d035336	6.03444	6.06988	5.95487	5.63444	5.63444	5.63444	-4.3002	0.00269582	0.0173347	Peroxidase superfamily protein
Zm00001d046177	5.83492	7.36946	6.3452	5.98291	5.63444	5.92378	-4.25472	0.00456303	0.025119	ATP synthase subunit c%2C chloroplastic
Zm00001d021998	5.98113	5.94292	6.08667	5.63444	5.63444	5.63444	-4.23593	0.0045487	0.025068	Scarecrow-like protein 32
Zm00001d048889	5.83492	6.16674	5.95487	5.63444	5.63444	5.63444	-4.21135	0.0116742	0.0489806	Putative LOB domain-containing family protein
Zm00001d041712	5.83492	5.94292	6.15593	5.63444	5.63444	5.63444	-4.1993	0.00979442	0.043388	OSJNBa0032N05.24 protein
Zm00001d018313	6.0813	6.12081	6.2167	5.63444	5.83725	5.63444	-4.14861	0.00674779	0.0333482	Unknown
Zm00001d023360	6.49615	6.66076	6.61382	5.9192	5.83725	5.83921	-4.11679	0.00301567	0.0188013	Putative CBL-interacting protein kinase family protein
Zm00001d035294	6.23209	6.24794	6.67655	5.9192	5.63444	5.83921	-3.93343	0.00214763	0.014801	Indole-3-pyruvate monooxygenase YUCCA2
Zm00001d025229	6.26392	5.85278	6.08667	5.63444	5.83725	5.63444	-3.90524	0.00729842	0.0352501	Unknown
GRMZM5G827309	6.42701	8.14609	6.86746	6.32643	5.63444	6.13394	-3.80024	0.00130565	0.0104647	Unknown
Zm00001d041165	6.92218	6.52148	6.54609	5.63444	5.98514	5.98852	-3.79547	6.711e-07	5.00293e-05	Calcium-dependent protein kinase 24
Zm00001d037094	6.93582	6.44159	6.58064	6.0836	5.83725	5.63444	-3.79448	0.00177305	0.0129637	Protodermal factor 1
Zm00001d047648	6.72539	6.41293	6.59739	5.98291	5.83725	5.83921	-3.78407	0.000186745	0.00265629	Xyloglucan 6-xylosyltransferase 2
Zm00001d028398	6.12357	6.3191	6.24471	5.63444	5.83725	5.83921	-3.72259	0.00168632	0.0125223	Glycosyl hydrolase family 10 protein
Zm00001d050770	6.37695	6.12081	6.12257	5.83596	5.63444	5.83921	-3.65967	0.00420847	0.0237462	Unknown
Zm00001d037629	6.32294	6.57054	5.95487	5.83596	5.92102	5.63444	-3.57443	0.00218573	0.0149894	Unknown
GRMZM5G861791	6.0813	7.71109	6.39011	5.98291	6.08646	6.04295	-3.5664	0.00109469	0.00921549	Unknown
Zm00001d030121	6.53901	6.06988	6.27142	5.98291	5.63444	5.63444	-3.56142	0.00564042	0.029254	rth6;roothairless6: mutant roothairs do not elongate; encodes a D-type cellulose synthase
Zm00001d053260	6.74204	7.35848	6.12257	6.0836	5.83725	6.04295	-3.5547	0.000323885	0.0039008	calcium-dependent lipid-binding family protein
Zm00001d018942	6.0813	6.35185	6.12257	5.83596	5.63444	5.83921	-3.53571	0.00971398	0.0431636	Probable nucleoredoxin 3
Zm00001d002146	6.12357	6.16674	6.2167	5.83596	5.63444	5.83921	-3.40317	0.0109028	0.0466197	BTB/POZ domain-containing protein
Zm00001d053364	6.7584	6.57054	6.86746	5.83596	5.92102	6.13394	-3.37044	7.73412e-05	0.00143385	Gamma-glutamylcyclotransferase 2-2
Zm00001d032104	6.5596	6.74259	6.18719	5.83596	5.98514	5.92378	-3.30911	8.88368e-05	0.00157388	Cyclase-associated protein 1
Zm00001d015216	6.74204	6.81779	5.95487	5.9192	5.83725	6.04295	-3.30282	0.00988412	0.0436687	Salicylate/benzoate carboxyl methyltransferase
Zm00001d013794	6.47381	6.44159	6.59739	5.98291	5.98514	5.63444	-3.25825	0.000173676	0.00252852	Unknown
Zm00001d011101	6.45078	6.16674	6.39011	5.83596	5.98514	5.63444	-3.24358	0.0109407	0.0467349	Putative DUF1664 domain family protein
Zm00001d034577	6.32294	6.7026	6.43228	5.98291	5.63444	5.98852	-3.22624	0.000942306	0.00827611	Unknown
GRMZM5G851769	6.23209	9.64721	7.26533	6.62336	5.98514	7.11576	-3.21736	0.00780589	0.0370675	Unknown
Zm00001d018617	9.16371	10.4446	7.93731	7.64092	6.92225	7.07928	-3.20683	0.00308329	0.0190874	ga2ox12;gibberellin 2-oxidase12:
Zm00001d021035	6.45078	6.28456	6.27142	5.83596	5.63444	5.98852	-3.20453	0.00152224	0.0116945	Unknown
GRMZM5G856777	6.42701	9.67171	6.99523	6.76393	6.23893	6.96189	-3.1845	0.00275711	0.0176418	Unknown
Zm00001d018940	12.4296	11.3609	12.3	9.63161	9.15214	8.408	-3.18417	2.50683e-09	7.21443e-07	elip2;early light inducible protein2: Encodes a protein that binds chlorophyll to avoid cross-reactions that could lead to the generation of harmful reactive oxygen species
GRMZM5G834282	6.0813	7.44366	6.54609	6.0365	5.83725	6.21027	-3.14504	0.00418883	0.0236643	Unknown
Zm00001d018163	6.16234	9.86986	7.07931	6.85702	6.27112	7.07928	-3.14288	0.00279887	0.0178398	Photosystem II CP47 reaction center protein
Zm00001d002999	8.54416	7.86759	8.64658	6.91453	6.33079	6.74767	-3.11499	2.26234e-05	0.000598835	ga2ox2;gibberellin 2-oxidase2:
GRMZM5G804358	6.8657	11.8267	8.97171	7.59523	6.84943	8.67619	-3.11321	0.00713066	0.0347204	Unknown
GRMZM5G836994	6.47381	8.66801	8.08039	6.6422	6.27112	6.6192	-3.1108	1.05129e-05	0.000343263	Unknown
Zm00001d051388	6.5993	6.52148	6.79028	6.0365	5.92102	5.98852	-3.10566	0.000382578	0.00441025	Actin-depolymerizing factor 7
Zm00001d026140	8.21737	8.2218	7.8702	6.66063	6.48329	6.55775	-3.10437	1.94708e-11	1.55452e-08	Putative subtilase family protein
Zm00001d015217	8.40093	8.35143	6.45247	6.50048	6.33079	6.69484	-3.09148	0.00317706	0.0194634	Salicylate/benzoate carboxyl methyltransferase
Zm00001d005449	6.77448	6.61684	5.95487	5.98291	5.98514	5.83921	-3.09119	0.000627075	0.00627329	Replication protein A 70 kDa DNA-binding subunit B
Zm00001d033361	6.82116	6.52148	6.3452	6.0365	5.63444	6.04295	-3.08777	2.60897e-05	0.000660922	hAT transposon superfamily protein
Zm00001d013956	7.33928	6.06988	7.33209	6.12607	5.92102	6.30801	-3.08715	0.00446172	0.0247207	tip3a;tonoplast intrinsic protein3:
Zm00001d046722	7.05123	6.8533	6.91577	6.20123	6.08646	5.98852	-3.06264	3.05595e-07	2.77051e-05	Protein MICRORCHIDIA 7
Zm00001d047799	7.07528	6.83571	7.03809	6.23513	6.08646	6.04295	-2.99785	0.003981	0.0228446	Heat shock 70 kDa protein 5
Zm00001d038915	9.95467	8.33066	10.1923	7.11741	8.08845	6.87565	-2.98223	1.52133e-05	0.000447184	Putative WAK receptor-like protein kinase family protein
GRMZM5G890451	6.0813	7.10037	6.74925	6.0836	6.03906	5.98852	-2.95444	0.00078896	0.00732728	Unknown
Zm00001d000277	7.50669	10.4541	9.87124	8.13869	6.94998	7.24022	-2.88331	4.68795e-05	0.000984111	ATP synthase subunit beta chloroplastic
GRMZM5G884912	6.16234	8.29353	6.7768	6.35412	6.1292	6.49127	-2.83686	0.00133338	0.0106318	Unknown
Zm00001d017387	6.37695	6.28456	6.29699	5.98291	5.83725	5.83921	-2.80664	0.00540443	0.0284146	shortage in chiasmata 1
Zm00001d053891	7.39467	7.91823	6.97314	6.4063	6.33079	6.41848	-2.76485	8.9845e-07	5.96377e-05	ILITYHIA
Zm00001d017724	6.42701	6.35185	6.12257	5.83596	5.98514	5.83921	-2.75652	0.00107309	0.00907686	Helix-loop-helix DNA-binding domain containing protein
GRMZM5G807592	6.47381	8.87379	7.56744	6.66063	6.38539	6.79766	-2.74079	0.000213638	0.00289745	Unknown
Zm00001d043591	6.45078	6.46917	6.32155	5.98291	6.03906	5.63444	-2.70551	0.00762118	0.0364215	Unknown
Zm00001d035119	6.89433	6.46917	7.51268	6.12607	6.08646	6.36551	-2.70248	0.00646868	0.0322912	ACT domain-containing protein ACR8
Zm00001d020340	8.57037	7.93935	8.12926	6.90046	6.03906	7.09157	-2.66476	0.0018482	0.0133634	cytochrome P450 family 81 subfamily D polypeptide 8
Zm00001d032022	6.85108	6.41293	6.8919	6.0836	6.08646	6.09079	-2.655	3.96696e-05	0.000880209	Beta-galactosidase
Zm00001d029137	6.23209	6.35185	6.27142	5.9192	5.92102	5.83921	-2.65032	0.00348152	0.0207283	protein kinase family protein / WD-40 repeat family protein
Zm00001d044620	8.60337	8.80477	7.93227	7.1956	6.68511	6.84519	-2.6418	1.0629e-08	2.22939e-06	DCD (Development and Cell Death) domain protein
Zm00001d014083	8.3055	7.33621	6.90391	6.50048	6.30167	6.65783	-2.63387	8.18189e-05	0.00149118	Beta-amylase
Zm00001d051802	6.49615	6.44159	6.54609	5.63444	6.16841	5.92378	-2.626	0.00335923	0.0202142	SAUR-like auxin-responsive protein family
Zm00001d015697	6.47381	6.49577	6.15593	5.83596	5.83725	6.09079	-2.58708	0.000772471	0.00722031	Unknown
Zm00001d021469	6.5993	6.35185	6.08667	5.9192	6.03906	5.83921	-2.54933	0.00464525	0.0254246	Glutathione S-transferase F9
Zm00001d000270	8.97934	12.7092	10.4444	9.52874	8.48355	9.25392	-2.54428	4.44863e-05	0.000948352	DNA-directed RNA polymerase subunit beta
Zm00001d010397	6.90835	6.8706	7.03809	6.35412	6.08646	6.09079	-2.53688	0.000199561	0.00277168	Rho GDP-dissociation inhibitor 1
Zm00001d041700	7.52305	7.14099	7.06915	6.45489	6.23893	6.30801	-2.53222	2.60578e-05	0.00066079	Bifunctional 3-dehydroquinate dehydratase/shikimate dehydrogenase chloroplastic
Zm00001d013968	6.12357	6.35185	6.08667	5.9192	5.63444	5.92378	-2.53037	0.00878902	0.0403054	Transcription factor TFIIE alpha subunit
GRMZM5G811749	6.26392	7.49403	7.32395	6.47803	6.30167	5.98852	-2.52464	0.00159615	0.0120705	Unknown
Zm00001d016950	9.67576	7.10037	8.79712	7.10579	7.50908	6.948	-2.52012	0.00122634	0.00999078	NAC30 NAC type transcription factor
Zm00001d040685	6.40243	6.57054	6.04755	5.9192	5.98514	5.92378	-2.51804	0.00237449	0.0158706	Retrovirus-related Pol polyprotein LINE-1
Zm00001d003278	6.32294	6.20885	6.00419	5.63444	5.98514	5.83921	-2.51407	0.00919957	0.0416175	Unknown
Zm00001d030342	6.26392	6.20885	6.08667	5.83596	5.63444	5.98852	-2.4999	0.0107155	0.0461403	Unknown
Zm00001d038296	6.5596	6.41293	6.50999	6.0836	6.03906	5.83921	-2.48542	2.50917e-05	0.000647571	Putative bZIP transcription factor superfamily protein
Zm00001d042062	9.9769	9.08422	10.1719	7.42076	8.37866	7.57482	-2.48494	1.62812e-06	8.79825e-05	Transcription factor ORG3
Zm00001d017514	6.5596	6.46917	6.32155	5.83596	6.08646	5.98852	-2.47933	0.000542331	0.00564215	BEACH domain-containing protein C2
Zm00001d042684	10.0429	8.7898	9.70627	7.16275	8.28859	7.41899	-2.47277	2.82207e-05	0.000697841	Protein NRT1/ PTR FAMILY 5.10
Zm00001d050269	6.65556	6.54639	6.49129	6.0365	6.16841	5.83921	-2.44862	0.000179443	0.00258511	Putative LOB domain-containing family protein
Zm00001d010008	6.37695	6.49577	6.45247	6.12607	5.83725	5.92378	-2.44081	0.00159452	0.0120705	Haloacid dehalogenase-like hydrolase (HAD) superfamily protein
Zm00001d021086	7.43898	6.76195	7.49151	6.32643	6.43599	6.36551	-2.4145	7.24861e-06	0.000258853	Transcription factor bHLH137
Zm00001d022057	6.29413	6.28456	6.12257	5.63444	5.83725	6.04295	-2.41401	0.0107725	0.0463204	hydroxyproline-rich glycoprotein family protein
Zm00001d027320	8.3055	8.128	8.17643	6.99519	6.81875	6.76463	-2.41232	2.17933e-07	2.18374e-05	CemA-like proton extrusion protein-related
Zm00001d010558	6.74204	6.90431	6.9275	6.35412	6.16841	5.92378	-2.40552	2.07838e-06	0.000105409	Protein NETWORKED 2D
Zm00001d015126	9.82275	10.2888	9.50187	7.95197	7.33783	8.44238	-2.39842	2.72183e-06	0.000125687	response to low sulfur 3
Zm00001d038661	6.29413	6.35185	6.2167	6.0365	5.83725	5.83921	-2.39712	0.00364629	0.0214208	Signal recognition particle 54 kDa protein 3
Zm00001d036643	7.11039	7.19297	7.06915	6.4063	6.33079	6.17352	-2.37709	3.58848e-06	0.000153129	mab24;math-btb24:
Zm00001d049529	8.61778	8.18155	8.4505	7.2988	6.86442	6.79766	-2.37171	6.9751e-06	0.000252826	Homeobox-leucine zipper protein REVOLUTA
Zm00001d003422	8.32335	8.14609	8.49467	7.23798	6.81875	6.73039	-2.36948	7.6978e-08	1.01883e-05	Amino acid/polyamine transporter II
Zm00001d026237	6.26392	6.24794	6.32155	5.63444	6.03906	5.92378	-2.3572	0.0049031	0.0264613	Protein BREVIS RADIX
Zm00001d039912	7.20957	6.92076	6.61382	6.38071	6.03906	6.21027	-2.35596	1.32265e-05	0.000403149	Unknown
Zm00001d048651	6.65556	6.54639	6.39011	6.16504	5.83725	6.04295	-2.35174	0.0022542	0.01534	Expressed protein; protein
Zm00001d003510	6.63721	6.54639	6.62993	6.20123	5.92102	6.04295	-2.35044	0.000983747	0.00852989	Galactoside 2-alpha-L-fucosyltransferase
Zm00001d043190	10.4074	9.4629	10.6972	7.72768	9.19422	7.16261	-2.34433	0.000349046	0.00411571	Unknown
Zm00001d040313	6.42701	6.16674	6.3452	5.98291	5.83725	5.98852	-2.33331	0.00444061	0.0246535	DnaK family protein
Zm00001d045412	6.23209	6.16674	6.39011	5.83596	6.03906	5.83921	-2.33293	0.00627806	0.031524	S-adenosyl-L-methionine-dependent methyltransferases superfamily protein
Zm00001d011847	11.9698	11.1876	12.2145	9.43019	10.185	9.17802	-2.332	1.75852e-05	0.000499121	Putative HLH DNA-binding domain superfamily protein
Zm00001d016762	6.70843	6.35185	6.58064	6.0836	6.1292	5.92378	-2.32078	0.000262494	0.00335631	Sphingomyelin synthetase family protein
Zm00001d010353	6.45078	6.16674	6.12257	5.9192	5.83725	5.98852	-2.28708	0.00940101	0.0422125	alpha/beta-Hydrolases superfamily protein
Zm00001d023781	10.8515	10.9621	11.2871	9.19078	8.41734	9.22988	-2.28107	1.39886e-06	7.93211e-05	Putative pumilio homolog 7 chloroplastic
Zm00001d027589	6.29413	6.28456	6.47213	5.83596	5.92102	6.09079	-2.27466	0.00714017	0.0347432	Expressed protein; protein
Zm00001d050092	6.45078	6.57054	6.61382	6.0836	6.16841	5.83921	-2.2746	0.000278548	0.00350308	Putative subtilase family protein
Zm00001d047973	8.0493	7.79169	7.57412	6.66063	6.86442	6.55775	-2.26578	2.23568e-12	2.91226e-09	Unknown
Zm00001d010849	7.03901	6.78093	6.43228	6.0836	6.08646	6.30801	-2.25833	0.00209119	0.0145222	Unknown
Zm00001d037232	8.2364	7.66883	7.62632	6.73077	6.94998	6.49127	-2.24268	5.30344e-06	0.000205737	ATP-dependent zinc metalloprotease FTSH 6 chloroplastic
Zm00001d003161	8.06547	8.04023	8.40845	7.15159	6.87919	6.69484	-2.23046	0.000129973	0.00206075	OSJNBa0067K08.20 protein; protein
Zm00001d047404	7.11039	6.78093	6.87975	6.20123	6.41114	6.09079	-2.22984	0.00198194	0.0139712	Low temperature viability protein
Zm00001d045047	7.01413	6.7026	6.98424	6.26713	5.98514	6.3925	-2.228	4.28094e-06	0.00017341	Anaphase-promoting complex subunit 4
Zm00001d025468	6.3505	6.66076	6.3452	5.98291	6.16841	5.83921	-2.21512	0.00046857	0.00507959	Putative pentatricopeptide repeat-containing protein
Zm00001d017506	6.70843	6.66076	6.49129	6.20123	6.03906	6.04295	-2.2097	0.000234645	0.00309401	Unknown
Zm00001d028906	7.34869	7.50387	7.37199	6.12607	6.77083	6.46779	-2.20897	0.0040411	0.0230774	Unknown
Zm00001d051415	6.40243	6.20885	6.49129	6.0836	6.03906	5.63444	-2.20886	0.00367804	0.021551	Mechanosensitive ion channel protein 6
Zm00001d012391	9.38433	9.04394	8.57269	7.9983	7.07867	7.17402	-2.19551	2.31671e-07	2.25694e-05	Delta 1-pyrroline-5-carboxylate synthetase isoform 1%3B Delta 1-pyrroline-5-carboxylate synthetase isoform 2
Zm00001d001993	6.9757	6.98405	6.8424	6.5223	5.98514	6.13394	-2.18874	0.00104573	0.00894324	Probable leucine-rich repeat receptor-like serine/threonine-protein kinase
Zm00001d020568	6.7584	6.68192	6.56355	6.16504	6.16841	6.04295	-2.17995	0.000760511	0.0071569	Glutamate receptor 2.7
Zm00001d033296	8.95416	8.61787	8.97646	7.5069	7.09074	7.49935	-2.17278	1.39073e-05	0.000418741	Protein DETOXIFICATION 35
Zm00001d003689	9.36966	8.98292	8.81585	7.56383	7.01626	7.86485	-2.1704	0.000364782	0.00425665	Hypersensitive-induced response protein 2
Zm00001d036797	7.31059	7.2427	6.9275	6.54354	6.33079	6.2447	-2.16716	7.80783e-07	5.55223e-05	Non-structural maintenance of chromosomes element 4 homolog A
Zm00001d036320	6.12357	6.57054	6.2167	5.9192	6.08646	5.83921	-2.15409	0.00791461	0.037452	Unknown
Zm00001d034551	7.66873	7.74393	7.60699	6.92842	6.72036	6.17352	-2.14607	0.00130205	0.0104392	Polygalacturonase QRT2
Zm00001d048444	7.44765	7.85275	7.44805	6.78008	6.43599	6.6192	-2.13924	3.95508e-05	0.000880209	Protein SULFUR DEFICIENCY-INDUCED 1
Zm00001d035538	6.32294	6.35185	6.41151	6.0365	6.03906	5.83921	-2.13715	0.00370684	0.0216838	guanylyl cyclase 1
Zm00001d018231	6.90835	6.57054	6.29699	6.23513	5.92102	6.13394	-2.13396	0.00293978	0.0184716	Unknown
Zm00001d020744	6.49615	6.46917	6.7768	5.98291	6.08646	6.21027	-2.12833	4.21438e-05	0.000919804	Probable carboxylesterase 2
Zm00001d044421	7.819	7.08649	7.3075	6.4063	6.46001	6.73039	-2.12347	1.5654e-05	0.000457211	sweet6a;sugars will eventually be exported transporter6a:
Zm00001d023339	7.87581	8.05312	7.51966	7.09404	6.41114	6.65783	-2.12092	3.16228e-06	0.000139512	Ubiquitin thioesterase otubain-like
Zm00001d005259	6.53901	6.54639	6.41151	6.23513	5.92102	5.92378	-2.11645	0.00508396	0.0271123	Unknown
Zm00001d043045	13.8753	13.9165	13.3875	11.5675	11.4646	11.9206	-2.11521	1.35386e-11	1.15545e-08	Unknown
Zm00001d027868	6.67353	6.8706	6.61382	6.16504	6.03906	6.27719	-2.10464	0.00226652	0.0153844	E3 ubiquitin ligase BIG BROTHER
Zm00001d047468	7.07528	6.92076	6.67655	6.29749	6.16841	6.30801	-2.10082	8.66574e-06	0.000298714	apt1;aberrant pollen transmission1: Ac-tagged mutation, pollen-grain specific pollen tube shortening and twisting
Zm00001d040627	8.28741	7.70275	7.33209	6.4063	6.94998	6.87565	-2.09728	0.000607676	0.00612718	Sodium transporter HKT1
Zm00001d037951	7.93027	8.37697	7.18536	7.08216	6.57	6.74767	-2.09387	2.86556e-05	0.000704853	Serine/threonine-protein kinase TOR
Zm00001d015588	7.22008	7.302	6.81669	6.62336	6.23893	6.21027	-2.08911	0.00107012	0.00906164	Unknown
Zm00001d049228	8.81482	7.97383	9.26133	7.88551	7.11448	6.89053	-2.0833	0.00376057	0.0219101	Putative membrane lipoprotein
Zm00001d025347	7.93619	7.78385	7.75398	6.90046	6.84943	6.5362	-2.08073	1.9939e-09	6.09248e-07	Unknown
Zm00001d024143	10.9261	11.0227	11.3031	9.93553	8.1922	8.96104	-2.07246	0.00935127	0.0420827	Unknown
Zm00001d031953	7.39467	7.57061	6.76312	6.23513	6.57	6.57874	-2.06278	0.00563888	0.0292522	Thioredoxin family protein
Zm00001d043023	11.1857	11.6598	10.8526	9.17866	9.2136	9.73853	-2.03184	2.0226e-09	6.1048e-07	Protein RETICULATA-RELATED 6 chloroplastic
Zm00001d016014	7.74605	7.302	8.02968	6.56423	6.68511	6.93393	-2.0194	0.00142255	0.0111312	Type III polyketide synthase B
Zm00001d012357	6.49615	6.7026	6.27142	6.16504	5.98514	6.04295	-2.01515	0.000797304	0.007377	Unknown
Zm00001d046407	6.7584	7.10037	6.9391	6.431	6.35865	6.04295	-2.01046	1.24316e-05	0.000385483	Unknown
Zm00001d033846	11.9866	11.4612	12.3903	9.4444	11.1673	8.18152	-1.99309	0.00230506	0.0155626	Unknown
Zm00001d016841	8.3883	7.49403	8.01076	6.62336	6.68511	7.32301	-1.98464	0.000499521	0.00533555	monooxygenase 1
Zm00001d038642	9.40092	9.84138	9.33324	8.54414	7.30843	7.82526	-1.98197	6.47109e-05	0.00126662	Protein SULFUR DEFICIENCY-INDUCED 1
Zm00001d019463	6.40243	6.57054	6.70633	6.12607	6.1292	6.09079	-1.95935	0.000244983	0.00319796	Lipase
Zm00001d048639	6.96258	7.47413	7.02753	6.67868	6.30167	6.27719	-1.95924	0.000541101	0.00563172	Disease resistance protein RPM1
Zm00001d033797	9.70105	9.60755	8.51129	7.88551	7.50064	8.14512	-1.95771	6.73507e-08	9.26072e-06	alpha/beta-Hydrolases superfamily protein
Zm00001d032932	7.1332	6.90431	7.75398	6.5223	6.61011	6.44355	-1.9512	0.000704734	0.00678614	IQ-domain 19
Zm00001d045124	9.19024	8.73218	8.56953	7.75535	7.40376	7.30285	-1.94847	4.37465e-09	1.12784e-06	Protein kinase superfamily protein with octicosapeptide/Phox/Bem1p domain
Zm00001d043191	9.56805	9.4629	10.0249	8.28446	8.34334	7.70612	-1.94841	4.0962e-07	3.4601e-05	Protein MICRORCHIDIA 6
Zm00001d031334	6.72539	6.63908	6.69156	6.431	6.03906	5.92378	-1.94306	0.00895584	0.0408283	Unknown
Zm00001d014451	7.74605	7.41241	7.38759	6.73077	6.61011	6.59921	-1.94296	0.000217503	0.00293134	Glutamate receptor 3.4
Zm00001d043965	6.83623	6.95288	7.1384	6.26713	6.43599	6.30801	-1.94287	0.0024475	0.0162053	Mannan endo-14-beta-mannosidase 7
Zm00001d002274	6.65556	6.7026	6.76312	6.23513	6.03906	6.27719	-1.93125	0.00200252	0.0140762	Remorin family protein
Zm00001d034035	13.2555	12.4317	13.4407	10.9201	11.7273	10.8401	-1.92782	7.67234e-05	0.00142884	gsht1;glutathione transporter1:
Zm00001d016558	6.29413	6.12081	6.54609	5.9192	5.98514	6.09079	-1.92259	0.00944186	0.0423344	glycosyl hydrolase family 10 protein / carbohydrate-binding domain-containing protein
Zm00001d014282	8.53658	7.96701	8.9134	7.27887	7.33783	7.2509	-1.92042	0.00193978	0.0137871	Unknown
Zm00001d019855	6.89433	6.54639	7.11905	6.431	6.08646	6.30801	-1.91875	0.000538665	0.00561582	Anther-specific proline-rich protein APG
Zm00001d016995	8.29195	8.53008	7.70683	7.26879	6.75431	7.17402	-1.91257	2.32109e-06	0.000113084	Protein PHYLLO chloroplastic
Zm00001d021320	6.45078	6.49577	6.15593	5.98291	5.92102	6.13394	-1.90412	0.00889878	0.0406581	Sialyltransferase-like protein 1
Zm00001d039000	9.43554	9.16441	8.84739	7.6558	7.62932	7.96494	-1.90115	9.41722e-08	1.17124e-05	HSP40/DnaJ peptide-binding protein
Zm00001d029432	6.51787	6.3191	6.54609	6.0365	6.1292	6.04295	-1.89951	0.00508684	0.0271198	Vacuolar cation/proton exchanger 2
Zm00001d032335	6.5596	6.61684	6.47213	6.12607	6.20482	5.98852	-1.89024	0.00113534	0.00945781	Tetratricopeptide repeat (TPR)-like superfamily protein
Zm00001d018746	8.71475	8.39206	7.67646	7.41181	7.13773	6.90521	-1.88826	1.53226e-06	8.42741e-05	Unknown
Zm00001d010791	10.5354	11.3876	10.7065	9.60297	8.81952	9.11633	-1.88524	2.6454e-06	0.000123071	Histidine-containing phosphotransfer protein 4
Zm00001d002674	7.00148	6.90431	6.54609	6.23513	6.30167	6.27719	-1.88334	0.000491877	0.00526783	Unknown
Zm00001d005837	6.90835	7.19297	6.87975	6.62336	6.16841	6.21027	-1.87818	0.00331099	0.0200359	Zinc finger protein 8
Zm00001d039226	6.89433	6.96858	6.67655	6.23513	6.35865	6.2447	-1.87813	2.13216e-05	0.000571183	Unknown
Zm00001d040888	8.03293	8.38705	7.84345	7.2988	6.99024	6.73039	-1.87718	2.82238e-05	0.000697841	UDP-Glycosyltransferase superfamily protein
Zm00001d020627	7.12185	7.47413	6.95057	6.76393	6.33079	6.2447	-1.8705	0.000383195	0.00441531	Subtilisin-like protease SBT1.8
Zm00001d032100	7.83821	7.82258	7.66411	6.76393	6.50588	7.11576	-1.86895	4.68365e-05	0.000984044	Probable pectinesterase/pectinesterase inhibitor 13
Zm00001d038609	6.79029	6.8533	6.9391	6.45489	6.08646	6.27719	-1.86715	0.00930443	0.0419557	Scarecrow-like protein 32
Zm00001d013224	6.89433	6.98405	6.54609	6.4063	6.30167	6.04295	-1.8642	0.00437912	0.0244107	Protein MOR1
Zm00001d036100	6.72539	6.44159	6.58064	6.20123	5.98514	6.21027	-1.8625	0.00287651	0.0182034	Unknown
Zm00001d015587	8.64618	8.77085	8.49467	7.90397	6.94998	7.12766	-1.86055	0.000180402	0.00259436	Unknown
Zm00001d006841	10.4946	10.0377	10.6936	9.55516	8.32079	8.06924	-1.85985	0.00218155	0.014969	alpha/beta-Hydrolases superfamily protein
Zm00001d032329	8.16861	8.07855	8.02968	7.41181	7.10267	6.27719	-1.85477	0.000131051	0.00207121	Unknown
Zm00001d053826	8.36269	9.03131	7.60699	7.37531	7.09074	7.33296	-1.85411	9.85201e-05	0.00170277	BEACH domain-containing protein B
Zm00001d012239	6.42701	6.24794	6.18719	6.0365	5.83725	6.04295	-1.84161	0.0117916	0.0492615	RNA-binding (RRM/RBD/RNP motifs) family protein
Zm00001d011468	8.0493	8.26089	8.30503	7.28888	7.16051	6.86053	-1.83895	3.07914e-05	0.000737027	Unknown
Zm00001d049008	8.74782	8.59644	8.32785	7.38454	7.30843	7.39099	-1.83786	2.20313e-09	6.49136e-07	Apyrase 1
Zm00001d014258	9.51003	9.193	8.95495	7.78244	7.66699	8.0748	-1.83507	6.50855e-05	0.00126939	alt5;alanine aminotransferase5: putative alanine aminotransferase; found in embryo (Davidson 2011), not reported in seedling leaf (Tausta et al 2014)
Zm00001d006476	6.5596	6.3191	6.36803	5.98291	5.98514	6.17352	-1.83233	0.0114587	0.0484131	aco5;aconitase5:
Zm00001d026567	9.46541	9.00247	8.26612	7.93417	7.46629	7.56665	-1.83065	6.10903e-07	4.72495e-05	Unknown
Zm00001d023472	6.93582	6.38307	6.52824	6.16504	6.33079	5.98852	-1.82766	0.00618043	0.0311539	Exocyst complex component EXO70A1
Zm00001d003690	10.8057	9.86102	10.1089	8.56687	7.69634	9.42239	-1.82548	0.00680539	0.033587	Unknown
Zm00001d013507	11.2244	11.4022	11.1375	9.69234	9.07203	9.84332	-1.82162	2.02334e-08	3.60271e-06	Heat shock 70 kDa protein 6 chloroplastic
Zm00001d012612	7.85087	8.04023	7.82165	7.10579	6.7029	6.948	-1.81169	6.86394e-08	9.33421e-06	Pentatricopeptide repeat-containing protein
Zm00001d048034	6.72539	6.72281	6.98424	6.431	6.27112	6.09079	-1.80804	0.000738819	0.0070141	Unknown
Zm00001d014447	7.70445	8.06589	7.96225	6.90046	6.97699	6.948	-1.80624	7.81276e-10	2.97486e-07	Serine carboxypeptidase-like 19
Zm00001d029571	9.49852	9.70965	8.9812	8.00963	7.98191	8.06924	-1.80227	6.09451e-13	9.42744e-10	zinc finger (C3HC4-type RING finger) family protein
Zm00001d045649	8.69792	8.27731	8.38693	7.36601	7.06647	7.46428	-1.80131	9.33265e-07	6.05617e-05	Ribonucleoside-diphosphate reductase small chain
Zm00001d006563	8.54793	8.31487	8.01076	7.6558	6.72036	7.02868	-1.79975	0.000291864	0.00361543	Chaperone protein dnaJ 3
Zm00001d010845	9.57719	10.0361	10.0763	9.21234	7.91611	7.55016	-1.792	0.00122813	0.0100021	Unknown
GRMZM5G815453	6.57969	6.66076	6.27142	6.16504	6.27112	5.63444	-1.79099	0.0119884	0.0499098	Unknown
Zm00001d028625	9.56437	9.1673	9.2039	7.86049	8.00505	7.97694	-1.78939	8.36245e-11	5.30694e-08	DOF30 transcription factor
Zm00001d042706	7.98259	8.24984	7.62632	7.10579	6.75431	7.06685	-1.78712	6.37724e-06	0.000235577	ARM repeat superfamily protein
Zm00001d024272	6.96258	7.08649	6.98424	6.20123	6.33079	6.59921	-1.78354	0.0014458	0.0112633	Pentatricopeptide repeat-containing protein mitochondrial
Zm00001d004416	6.53901	6.92076	6.7768	6.26713	6.16841	6.30801	-1.78136	0.00188647	0.0135451	Probable RNA-dependent RNA polymerase 5
Zm00001d032481	10.1273	10.3032	9.19783	9.09337	7.82734	8.12921	-1.78089	0.000444846	0.00489766	Unknown
Zm00001d033541	8.0219	7.86019	7.79388	7.11741	6.99024	6.65783	-1.77623	0.000350159	0.00412295	tRNA/rRNA methyltransferase (SpoU) family protein
Zm00001d009230	6.53901	6.59401	6.41151	5.98291	6.30167	5.98852	-1.77539	0.00140474	0.0110232	Poly [ADP-ribose] polymerase 2
Zm00001d002421	8.26446	8.79355	8.76993	7.77572	7.04165	7.4004	-1.77023	3.63365e-06	0.000154617	Pentatricopeptide repeat-containing protein chloroplastic
Zm00001d041553	7.95378	8.31487	8.39054	7.31839	7.38529	6.65783	-1.76966	2.33257e-05	0.000612858	Osmotin-like protein
Zm00001d007827	12.6174	11.7689	13.0954	11.1969	10.8596	10.4897	-1.76878	0.00118613	0.00975631	elip1;early light inducible protein1: Encodes a protein that binds chlorophyll to avoid cross-reactions that could lead to the generation of harmful reactive oxygen species
GRMZM5G862955	7.32979	8.60075	7.66411	7.00805	7.06647	6.90521	-1.76856	7.41672e-05	0.00140018	Unknown
Zm00001d049610	10.8782	10.8045	10.6405	9.18352	9.26558	9.10048	-1.76751	5.76586e-10	2.39945e-07	Tryptophan synthase beta chain 1
Zm00001d003638	7.05123	7.01433	6.59739	6.431	6.50588	5.92378	-1.7667	0.00399053	0.0228677	Pyrophosphate--fructose 6-phosphate 1-phosphotransferase subunit alpha 2
Zm00001d043705	6.65556	6.28456	6.29699	6.0836	5.98514	6.13394	-1.76489	0.00722761	0.0350339	RNA polymerase II transcriptional coactivator KELP
Zm00001d009815	6.65556	6.57054	6.36803	6.0836	5.98514	6.27719	-1.7643	0.00295366	0.0185259	Cactin
Zm00001d008592	7.22008	7.43333	7.06915	6.56423	6.57	6.49127	-1.76045	0.000220769	0.00295034	Putative lipid phosphate phosphatase 3 chloroplastic
Zm00001d037894	9.15638	7.302	8.36139	7.30863	7.26805	7.43731	-1.75154	0.0109556	0.046783	Dehydrin DHN1
Zm00001d029835	6.98867	6.90431	6.74925	6.38071	6.48329	6.04295	-1.75111	0.000580603	0.0059343	plant/K24M7-17 protein
Zm00001d009560	7.40367	6.90431	7.67646	6.76393	6.7029	6.33739	-1.74526	0.00354487	0.020959	Unknown
Zm00001d005101	6.82116	6.8533	6.72086	6.29749	6.23893	6.30801	-1.74412	6.86367e-05	0.00131483	Unknown
Zm00001d017658	6.51787	6.92076	6.24471	6.0365	6.03906	6.36551	-1.74095	0.00640038	0.0320148	Unknown
Zm00001d031250	6.67353	6.68192	6.24471	6.0836	6.16841	6.17352	-1.74012	0.00334128	0.0201375	Unknown
Zm00001d012862	8.12829	8.21612	7.9573	7.17381	7.04165	7.06685	-1.73594	4.17778e-06	0.000171106	Pentatricopeptide repeat-containing protein chloroplastic
Zm00001d019776	7.69028	7.79948	7.90676	7.1956	6.72036	6.69484	-1.73338	0.00112626	0.00940769	Unknown
Zm00001d041713	6.29413	6.66076	6.50999	6.20123	6.1292	5.98852	-1.72725	0.00569435	0.0294589	Unknown
Zm00001d018362	12.7946	13.7801	12.4122	12.0951	10.4956	11.2889	-1.71366	9.1044e-05	0.00160312	Protein TSS
Zm00001d039563	8.48627	8.87733	7.80506	7.52343	7.26805	7.24022	-1.71154	2.87211e-05	0.000705205	ARM repeat superfamily protein
Zm00001d007559	7.75962	7.81492	7.23047	6.81159	6.92225	6.6192	-1.70959	5.99673e-07	4.65264e-05	PPR-817
Zm00001d046808	6.51787	6.52148	6.27142	6.20123	6.08646	5.92378	-1.69853	0.00286196	0.0181485	3-oxoacyl-[acyl-carrier-protein] synthase III chloroplastic
Zm00001d028062	7.30087	7.57061	7.31575	6.7475	6.57	6.63873	-1.69751	2.26394e-07	2.21852e-05	CASP-like protein 5A2
Zm00001d042663	9.40914	9.33816	9.64231	8.62573	7.82734	7.76355	-1.69005	9.83385e-05	0.00170201	5'-3' exonuclease family protein
Zm00001d043171	7.19897	7.05819	7.56744	6.99519	6.38539	6.17352	-1.68813	0.0112882	0.0478312	WAT1-related protein
Zm00001d051244	6.45078	6.20885	6.18719	6.0365	6.03906	5.92378	-1.68575	0.00978977	0.0433757	Ankyrin repeat-containing protein
Zm00001d016956	10.0921	10.6337	9.03228	9.08299	8.31624	8.33658	-1.68427	9.14533e-06	0.000308795	Unknown
Zm00001d020852	11.6273	12.1948	11.4584	10.1334	9.63722	10.6433	-1.68372	0.000173235	0.00252358	Cellulose synthase-like protein E1
Zm00001d013823	6.80585	6.52148	6.3452	6.23513	6.27112	5.92378	-1.67924	0.00528539	0.0279397	Probable L-gulonolactone oxidase 6
Zm00001d049046	13.0671	13.264	12.6097	11.6631	10.9434	11.3953	-1.6791	1.22431e-07	1.41597e-05	Protein kinase superfamily protein
Zm00001d025112	7.43898	7.58904	7.23928	6.79597	6.38539	6.79766	-1.67664	1.03104e-06	6.46031e-05	Transcription initiation factor TFIID subunit 5
Zm00001d042092	8.97934	9.4792	8.61012	8.27056	7.70358	7.32301	-1.67512	2.02403e-06	0.000103822	Proline synthase co-transcribed bacterial homolog protein
Zm00001d048129	12.1678	10.8417	11.8718	10.1247	10.519	9.65279	-1.67467	1.84246e-05	0.000515265	Metal transporter Nramp3
Zm00001d012045	7.91836	8.23308	8.25025	7.35663	6.50588	7.38151	-1.67371	0.00210284	0.0145651	Putative RING zinc finger domain superfamily protein
Zm00001d017438	9.89022	10.2255	10.1668	8.93199	8.59233	8.45084	-1.66899	2.61655e-05	0.000661488	Unknown
Zm00001d005355	7.03901	7.12761	6.90391	6.45489	6.46001	6.3925	-1.66391	0.00174286	0.0128038	Nuclear pore complex protein GP210
Zm00001d002822	13.2638	13.5934	12.6985	11.6285	11.045	11.9755	-1.66352	1.16377e-06	6.95734e-05	Elongation factor G chloroplastic
Zm00001d025835	6.23209	6.28456	6.49129	6.0836	6.03906	5.98852	-1.66269	0.00995589	0.0438527	Scar-like domain-containing protein WAVE 5
Zm00001d034839	9.25107	8.41686	8.81851	8.02646	7.45755	7.49068	-1.65721	0.00123151	0.0100263	Purple acid phosphatase 15
Zm00001d002038	11.7099	12.3665	11.3551	10.3359	10.2794	10.2657	-1.65658	1.33436e-06	7.66996e-05	ast91;anti-sigma factor antagonist domain of sulfate transporter91:
Zm00001d013115	7.25103	7.34739	6.90391	6.67868	6.52783	6.36551	-1.65339	0.0076361	0.0364782	Unknown
Zm00001d008269	6.3505	6.41293	6.50999	6.20123	5.98514	6.04295	-1.65176	0.00691811	0.0339729	Rab escort protein 1
Zm00001d049834	6.72539	6.61684	7.02753	6.32643	6.35865	6.2447	-1.64922	6.54727e-05	0.00126994	Lipid transfer protein%3B Putative bifunctional inhibitor/LTP/seed storage protein family
Zm00001d036965	8.95979	9.17878	8.46766	7.48169	8.09383	7.45536	-1.64904	5.44265e-05	0.00110687	Zinc transporter 4
Zm00001d011311	8.07082	8.40204	8.25025	7.25861	7.19384	7.26147	-1.6448	1.76085e-06	9.31221e-05	Pentatricopeptide repeat-containing protein
Zm00001d025803	7.43898	6.81779	7.32395	6.47803	6.57	6.63873	-1.64394	0.00471449	0.0257182	Putative DUF869 domain containing family protein
Zm00001d039840	9.97414	9.98822	9.66151	8.65779	8.70708	8.06924	-1.64272	1.60607e-07	1.76668e-05	hct7;hydroxycinnamoyltransferase7: down-regulated in Rp1-D21 mutant lines
Zm00001d004931	7.02664	6.95288	7.1384	6.23513	6.62947	6.44355	-1.63977	0.00170282	0.0125959	Heavy metal transport/detoxification superfamily protein
Zm00001d016066	9.81042	9.84676	9.24572	8.21352	8.14132	8.5758	-1.63874	0.000118906	0.00193171	F-box/kelch-repeat protein
Zm00001d015221	6.90835	6.7026	6.36803	6.26713	6.33079	6.09079	-1.63732	0.00799479	0.0377022	Unknown
Zm00001d039096	9.31817	9.47688	9.271	8.29365	7.94041	7.97694	-1.63589	2.81336e-07	2.61769e-05	Pentatricopeptide repeat-containing protein chloroplastic
Zm00001d014723	7.46481	7.46406	6.90391	6.7475	6.62947	6.44355	-1.63132	2.02235e-05	0.000555529	Unknown
Zm00001d053722	10.9557	10.9438	10.7931	9.57189	9.00118	9.59012	-1.62903	2.70858e-08	4.46916e-06	Cyclase
Zm00001d037830	8.21258	8.52099	8.11611	7.49015	7.20474	7.11576	-1.62381	3.12134e-06	0.000138199	Putative pentatricopeptide repeat family protein
Zm00001d042060	7.819	8.02721	7.65789	7.31839	6.86442	6.59921	-1.62361	0.00109178	0.00919416	AT-hook motif nuclear-localized protein 17
Zm00001d013162	6.88012	6.63908	6.81669	6.431	6.16841	6.27719	-1.62333	0.00253753	0.0166148	Leucine-rich repeat receptor-like serine/threonine-protein kinase BAM3
Zm00001d031451	6.57969	6.38307	6.27142	6.0836	6.20482	5.92378	-1.62174	0.0058056	0.0298418	SBP-domain protein 5
Zm00001d024424	7.88811	8.1158	7.82165	7.20634	7.07867	6.79766	-1.62034	9.58924e-10	3.39048e-07	Octicosapeptide/Phox/Bem1p (PB1) domain-containing protein / tetratricopeptide repeat (TPR)-containing protein
Zm00001d034983	6.45078	6.46917	6.72086	6.16504	6.27112	6.04295	-1.62027	0.00236656	0.0158304	Retrovirus-related Pol polyprotein from transposon TNT 1-94
Zm00001d034143	11.1892	11.3028	11.4563	9.69234	8.70708	10.4937	-1.62012	0.000667741	0.00654372	Probable N-acetyltransferase HLS1
Zm00001d003513	9.39886	9.54702	8.97646	8.43699	7.81415	7.85178	-1.61962	1.37488e-08	2.7892e-06	zep1;zeaxanthin epoxidase1:
Zm00001d031873	9.14409	9.39577	8.82908	8.03756	7.77378	7.93447	-1.6175	1.42204e-08	2.83834e-06	Ribonuclease E/G-like protein chloroplastic
Zm00001d002789	9.83041	10.0885	10.0351	8.96634	8.37429	8.43813	-1.61484	1.31067e-05	0.000401458	Pentatricopeptide repeat-containing protein
Zm00001d021943	7.22008	6.96858	7.00611	6.35412	6.33079	6.69484	-1.61292	0.00326311	0.0198238	Unknown
Zm00001d039203	7.85715	7.71109	7.3075	7.11741	6.80304	6.51406	-1.61291	2.8213e-05	0.000697841	Unknown
Zm00001d043920	6.53901	6.12081	6.56355	6.20123	6.08646	5.98852	-1.61281	0.00455836	0.0251045	Unknown
Zm00001d044018	12.803	12.2066	12.9299	10.7236	11.7767	10.4836	-1.61272	4.26013e-05	0.000925682	Probable plastid-lipid-associated protein 14 chloroplastic
Zm00001d000224	10.0083	10.2742	9.53269	8.84844	8.03903	8.78987	-1.61254	0.000135728	0.00211972	F-box protein SKP2A
Zm00001d022617	6.26392	6.16674	6.50999	6.0836	6.1292	5.83921	-1.61181	0.0114708	0.0484246	Unknown
Zm00001d038916	11.8198	11.4065	11.4351	10.0696	10.3703	9.59576	-1.61127	1.4613e-06	8.14576e-05	zinc finger protein-related
Zm00001d040701	6.67353	6.44159	6.32155	6.0836	6.27112	5.98852	-1.61076	0.00287551	0.0182018	Unknown
Zm00001d010957	8.1785	7.89676	8.49801	7.49856	7.07867	7.06685	-1.6105	3.77337e-05	0.000849781	Solute carrier family 40 member 3 chloroplastic
Zm00001d051915	8.81793	9.37101	8.33538	7.85416	7.68175	7.67642	-1.60926	6.16815e-07	4.74105e-05	abc1;ABC(yeast) homolog1: endosperm cDNA 5C05H02(uaz263) similar to yeast ABC1 protein
Zm00001d036545	6.3505	6.38307	6.43228	6.16504	6.08646	5.92378	-1.60456	0.00651141	0.0324326	Probable methyltransferase PMT9
Zm00001d018210	7.45626	7.83775	7.4627	6.95564	6.33079	7.01565	-1.60438	0.000126643	0.00202482	Unknown
Zm00001d039735	7.02664	7.02915	6.66129	6.35412	6.33079	6.46779	-1.60317	0.00289474	0.0182861	Unknown
Zm00001d051974	6.42701	6.44159	6.45247	6.12607	6.16841	5.98852	-1.60092	0.00864076	0.039847	Gamma-glutamylcyclotransferase 2-2
Zm00001d029339	11.047	10.4446	10.811	9.45447	9.74733	8.55639	-1.60091	4.54689e-05	0.000963756	Transcription factor bHLH47
Zm00001d047096	9.05493	10.0108	10.1142	8.27521	9.12934	7.55844	-1.60068	0.00605384	0.0307791	Expansin-B4
Zm00001d007427	8.66711	9.10244	7.98672	7.86049	6.97699	7.67642	-1.59946	0.000127778	0.00203507	Electron transfer flavoprotein subunit alpha mitochondrial
Zm00001d043101	8.75759	8.58777	8.73939	7.78912	7.39456	7.55844	-1.59763	0.000108834	0.00182125	Probable S-sulfocysteine synthase chloroplastic
Zm00001d006672	6.63721	6.54639	6.47213	6.23513	6.16841	6.09079	-1.59709	0.0010825	0.00913154	P-loop containing nucleoside triphosphate hydrolases superfamily protein
Zm00001d031364	10.5958	11.0501	11.2148	9.64397	9.42974	9.45382	-1.59533	2.09912e-05	0.000564271	Serine--glyoxylate aminotransferase
Zm00001d033749	7.45626	7.39113	7.31575	6.79597	6.59029	6.65783	-1.58891	1.20714e-06	7.14753e-05	dek35;defective kernel35: mutants have defective kernels
Zm00001d049253	11.0385	11.0485	10.3872	9.93122	9.12166	8.97562	-1.58859	3.44625e-08	5.29594e-06	40S ribosomal protein S4-3
Zm00001d049122	7.06332	7.10037	7.00611	6.58441	6.52783	6.27719	-1.58835	4.11879e-06	0.000169618	ppr36;pentatricopeptide repeat36:
Zm00001d052532	12.2735	11.3671	12.5653	10.4783	11.0821	10.1582	-1.58765	0.00375477	0.0218874	Major facilitator superfamily protein
Zm00001d039668	7.75285	7.93935	7.51966	6.85702	7.09074	6.79766	-1.58469	0.000295626	0.0036459	Pectin lyase-like superfamily protein
Zm00001d049267	11.4563	11.738	11.8288	10.4516	10.0825	9.96582	-1.58317	1.33235e-05	0.000405605	Acyl carrier protein
Zm00001d016256	7.07528	6.92076	6.87975	6.6422	6.27112	6.27719	-1.58262	0.0010968	0.00922322	Meiosis 5
Zm00001d041962	7.53116	7.60721	7.84884	6.66063	6.59029	7.24022	-1.57947	0.00279862	0.0178398	Glycerol-3-phosphate dehydrogenase [NAD(+)] 1 chloroplastic
Zm00001d038728	9.44357	9.6181	8.82908	8.14381	8.11514	8.04107	-1.57864	4.44211e-05	0.000947777	trps12;trehalose-6-phosphate synthase12:
Zm00001d017531	7.92433	8.62635	8.58841	7.82204	7.06647	7.15108	-1.57396	0.00416645	0.0235864	Purine-uracil permease NCS1
Zm00001d042813	11.5696	11.2825	11.4049	9.92545	9.75723	10.1326	-1.5736	2.15836e-07	2.17152e-05	gpat1;glycerol-3-phosphosphate acyltransferase1:
Zm00001d023273	8.16363	8.38705	8.28182	7.5152	7.10267	7.24022	-1.57299	0.000463627	0.00504608	Disease resistance protein-like
Zm00001d009751	8.15864	8.57905	7.69477	7.47317	6.93621	7.22945	-1.57145	1.52834e-06	8.42741e-05	Chromatin modification-related protein EAF1 B
Zm00001d030557	13.7211	14.3375	13.4969	12.7746	11.7198	12.3496	-1.57111	7.0926e-06	0.000254778	Alanine aminotransferase 2 mitochondrial
Zm00001d035937	12.0885	11.9209	12.2644	10.7908	10.3443	10.5992	-1.57019	4.89635e-05	0.00101836	Chaperonin 60 subunit beta 2 chloroplastic
Zm00001d036807	6.45078	6.44159	6.74925	6.4063	5.98514	6.04295	-1.56846	0.00557179	0.0290136	Putative HLH DNA-binding domain superfamily protein
Zm00001d011746	9.82122	9.92518	9.30716	8.35191	8.29787	8.58349	-1.56802	1.22192e-09	4.14281e-07	SPA1-related 3
Zm00001d048073	7.31059	7.4539	7.29918	6.85702	6.7029	6.3925	-1.56788	0.00157467	0.0119733	Heat shock 70 kDa protein 8
Zm00001d018846	9.45553	9.24031	9.11208	8.07032	7.43095	8.48418	-1.56594	0.000265345	0.00338087	3-oxo-5-alpha-steroid 4-dehydrogenase 2
Zm00001d014863	9.52712	9.19583	8.86033	7.57963	7.78738	8.5127	-1.55954	3.12962e-05	0.000747664	Protein REVEILLE 7
Zm00001d028161	7.29107	7.04377	7.0589	6.54354	6.50588	6.55775	-1.55694	0.00021365	0.00289745	Unknown
Zm00001d007166	7.5149	7.94632	7.96718	7.32807	6.81875	6.71279	-1.55508	0.000430957	0.00479393	CBL-interacting serine/threonine-protein kinase 4
Zm00001d007956	6.93582	6.8706	6.99523	6.50048	6.41114	6.30801	-1.55253	0.000259479	0.00333519	Unknown
Zm00001d049883	11.511	11.5522	11.2848	10.0014	9.70191	10.2323	-1.55161	6.85494e-11	4.46473e-08	Protein PROTON GRADIENT REGULATION 5 chloroplastic
Zm00001d008321	6.92218	7.19297	6.36803	6.4063	6.33079	6.3925	-1.55102	0.0098213	0.043461	Serine/threonine-protein kinase RUNKEL
Zm00001d007630	8.26908	8.50263	8.08039	7.52343	7.16051	7.2509	-1.54617	1.17368e-07	1.38724e-05	Disease resistance protein RPS2
Zm00001d023710	6.69115	6.46917	6.49129	6.23513	6.27112	5.98852	-1.54398	0.00463486	0.0253821	Small RNA degrading nuclease 5
Zm00001d012241	9.59349	8.77846	9.63337	8.32532	8.03343	8.13453	-1.54009	0.000218891	0.00293793	Receptor-like kinase-like
Zm00001d017486	7.18827	7.20561	6.67655	6.45489	6.35865	6.6192	-1.53831	0.0036736	0.0215352	Zinc ion binding protein
Zm00001d031969	10.4053	10.5217	10.8202	9.5939	9.01785	8.93441	-1.53763	7.5453e-05	0.0014126	RNA-binding protein CP31B chloroplastic
Zm00001d004650	7.05123	6.68192	6.49129	6.35412	6.1292	6.41848	-1.53343	0.00388188	0.0224216	CRP7 - Cysteine-rich family protein precursor expressed
Zm00001d028409	9.93493	9.96861	10.1668	8.9832	8.33436	8.75977	-1.53114	0.000536566	0.00561285	Chaperonin 60 subunit beta 4 chloroplastic
Zm00001d031535	9.32035	9.77891	9.32954	8.4534	8.25562	8.05241	-1.53106	5.73502e-06	0.000218152	Tetratricopeptide repeat (TPR)-like superfamily protein
Zm00001d014813	7.26117	7.02915	6.79028	6.58441	6.41114	6.44355	-1.53047	0.000438798	0.00484833	Serine/threonine-protein kinase ATR
Zm00001d042847	9.53465	9.43212	9.73581	8.4078	7.97606	8.54854	-1.53043	1.48621e-05	0.000440498	Protein kinase
Zm00001d036162	7.64682	7.39113	7.09936	7.00805	6.64841	6.36551	-1.52986	0.000388472	0.0044595	Unknown
Zm00001d017046	7.59416	7.69435	7.58737	6.99519	6.78707	6.79766	-1.52677	5.24054e-07	4.21115e-05	Transducin/WD40 repeat-like superfamily protein
Zm00001d044078	9.86511	9.6181	9.0683	8.6365	8.2071	8.04107	-1.52597	5.97415e-08	8.40115e-06	Little protein 1
Zm00001d012291	6.79029	6.8533	6.64575	6.35412	6.23893	6.33739	-1.5234	0.00301474	0.0188013	Expressed protein; protein
Zm00001d010529	9.72755	9.98171	9.21597	8.73651	8.56592	7.7982	-1.52206	7.91479e-05	0.00145752	Probable mediator of RNA polymerase II transcription subunit 37c
Zm00001d028021	7.02664	6.90431	6.82963	6.54354	6.41114	6.2447	-1.51905	2.59447e-05	0.000660046	Unknown
Zm00001d042880	7.38562	6.90431	6.41151	6.431	6.54919	6.33739	-1.51789	0.011341	0.0480138	rcc1;regulator of chromosome condensation1:
Zm00001d030295	7.32979	6.92076	7.0589	6.66063	6.41114	6.51406	-1.51758	6.28996e-05	0.00124144	Putative fucosyltransferase-like protein
Zm00001d014867	10.7712	11.4447	10.1974	9.83762	9.07203	9.50871	-1.51495	8.61144e-06	0.000297566	Callose synthase 3
Zm00001d006608	6.8657	6.59401	6.59739	6.35412	6.33079	6.09079	-1.51365	0.000777439	0.00725824	Whole genome shotgun sequence of line PN40024 scaffold_35.assembly12x (Fragment)
Zm00001d043325	10.3383	10.0564	10.3404	9.16397	8.7411	8.84503	-1.51302	2.0773e-05	0.00056354	ptac12;plastid transcriptionally active chromosome 12 homolog: chloroplast transcription; mutants are pale green seedling lethalsMaize ortholog of Arabidopsis PTAC12. Associates with Plastid Encoded RNA polymerase (PEP). Required for PEP-mediated transcription. (A. Barkan, 2015)
Zm00001d013133	9.55144	10.2848	9.679	8.31635	8.97295	8.42099	-1.51243	0.000178181	0.00256992	Verprolin
Zm00001d048693	11.7727	12.1693	11.5821	10.4192	10.1479	10.646	-1.51154	2.52049e-11	1.89037e-08	ATA15 protein
Zm00001d007424	10.4155	10.3607	9.61682	9.20996	8.70018	8.59494	-1.51116	1.20093e-06	7.12781e-05	Long chain base biosynthesis protein 1
Zm00001d051725	6.7584	6.78093	6.73516	6.23513	6.54919	6.04295	-1.50732	0.00719061	0.0349162	Unknown
Zm00001d025960	7.18827	6.92076	7.1384	6.60411	6.48329	6.46779	-1.50672	0.00140313	0.0110152	GT-2-like 1
Zm00001d002754	7.28119	7.5519	6.98424	6.45489	6.30167	7.02868	-1.50633	0.0093128	0.0419576	Homeobox-leucine zipper protein ATHB-4
Zm00001d052351	6.57969	6.74259	6.3452	6.12607	6.1292	6.30801	-1.5055	0.00870504	0.0400464	Coatomer subunit beta'-3
Zm00001d039634	6.93582	7.2548	7.0589	6.50048	6.46001	6.59921	-1.50337	0.0056229	0.0291815	d1;dwarf plant1: andromonoecious, short, compact plants; responds to gibberellins; d1-t intermediate in height
Zm00001d021059	6.90835	6.88759	6.91577	6.32643	6.38539	6.49127	-1.50315	0.00286923	0.0181806	sacd8;stearoyl-acyl-carrier-protein desaturase8:
Zm00001d011901	12.337	12.8401	12.4442	11.1588	10.8891	11.2202	-1.50297	4.58847e-06	0.000183465	Tetratricopeptide repeat (TPR)-like superfamily protein
Zm00001d002089	11.9684	12.39	11.7134	10.8174	10.3077	10.6514	-1.50296	8.2713e-10	3.05544e-07	Tetratricopeptide repeat (TPR)-like superfamily protein
Zm00001d009121	7.06332	6.66076	7.1384	6.69638	6.50588	5.92378	-1.50228	0.00958032	0.042777	Unknown
Zm00001d019161	7.06332	7.08649	6.76312	6.62336	6.35865	6.33739	-1.50006	0.00141856	0.0111092	Gamma-aminobutyrate transaminase POP2 mitochondrial
Zm00001d027767	8.06547	7.98062	7.80506	7.26879	6.93621	7.07928	-1.49824	2.38589e-08	4.10074e-06	Pentatricopeptide repeat-containing protein
Zm00001d046131	6.61847	6.90431	6.45247	6.4063	6.03906	6.27719	-1.4979	0.00527211	0.0278933	BAG family molecular chaperone regulator 6
Zm00001d013364	9.75033	9.94539	9.39287	8.84228	8.36552	8.13984	-1.48845	6.32136e-07	4.7992e-05	CSC1-like protein RXW8
Zm00001d048117	8.20776	8.32015	8.17643	7.49856	7.30843	7.09157	-1.48544	6.51589e-10	2.6011e-07	Cp protein
Zm00001d017751	9.66894	9.89085	9.55023	8.74646	8.1922	8.45505	-1.48179	1.26977e-05	0.000390396	Pentatricopeptide repeat-containing protein chloroplastic
Zm00001d039190	8.39253	8.16983	8.39773	7.44725	7.18284	7.49068	-1.47943	8.53534e-08	1.08333e-05	F12M16.15
Zm00001d005912	7.67596	7.85275	8.0437	7.05801	7.00333	7.09157	-1.47854	3.71284e-05	0.00084074	Polyadenylate-binding protein RBP47B
Zm00001d035089	8.61419	8.79355	7.68869	7.59523	7.30843	7.49068	-1.47485	0.000279689	0.00351565	pleckstrin homology (PH) domain-containing protein
Zm00001d017214	6.57969	6.44159	6.32155	6.12607	6.08646	6.17352	-1.47379	0.00635526	0.0318277	Unknown
Zm00001d020383	6.8657	6.95288	6.67655	6.32643	6.30167	6.46779	-1.47051	0.00139671	0.0109811	Aquaporin PIP1-6
Zm00001d020498	7.52305	7.6859	7.57412	7.16275	6.81875	6.51406	-1.46883	4.36472e-05	0.000938521	Unknown
Zm00001d048939	6.5596	6.59401	6.50999	6.26713	6.20482	6.09079	-1.46867	0.00631408	0.0316599	Unknown
Zm00001d033977	7.05123	6.90431	6.81669	6.5223	6.38539	6.36551	-1.46824	0.000233727	0.00308849	Methyltransferase small domain
Zm00001d038961	6.83623	6.8706	6.74925	6.32643	6.50588	6.21027	-1.46764	0.00121591	0.00992942	Kinesin-like protein KIN-10C
Zm00001d053652	9.16371	8.75165	9.49858	8.48564	7.87879	7.62272	-1.46563	0.000665105	0.00652228	Peptidyl-prolyl cis-trans isomerase
Zm00001d037650	10.8515	11.0563	10.0508	9.79398	9.36848	8.84184	-1.46206	1.52123e-06	8.42293e-05	Unknown
Zm00001d037223	6.47381	6.41293	6.32155	6.12607	6.03906	6.13394	-1.46048	0.00997093	0.0438877	Putative 1-phosphatidylinositol-3-phosphate 5-kinase FAB1D
Zm00001d024037	12.631	13.6132	13.3706	11.1372	12.2819	11.8432	-1.4589	0.0058489	0.0300146	Beta-glucosidase2
Zm00001d041309	6.67353	6.93695	6.9391	6.54354	6.08646	6.44355	-1.45883	0.0113131	0.0479121	Probable cyclic nucleotide-gated ion channel 5
Zm00001d049979	8.32335	8.54361	8.06217	7.52343	7.22623	7.4004	-1.45879	1.3614e-07	1.55275e-05	EMB2733/ESP3 (EMBRYO DEFECTIVE 2733); ATP-dependent RNA helicase
Zm00001d030623	11.9058	12.0718	11.4252	10.4793	10.3145	10.5077	-1.45506	2.11293e-11	1.63422e-08	Solute carrier family 40 member 3 chloroplastic
Zm00001d050548	6.93582	6.88759	6.69156	6.45489	6.41114	6.2447	-1.45503	0.000770438	0.00721466	Unknown
Zm00001d048479	11.0044	10.727	11.2909	9.96392	9.23035	9.76379	-1.45114	0.000723298	0.00690755	Nascent polypeptide-associated complex alpha subunit-like protein
Zm00001d028119	7.27122	7.04377	6.74925	6.73077	6.43599	6.27719	-1.45019	0.000231602	0.0030686	Unknown
Zm00001d032934	8.06547	7.90396	7.81614	7.21699	7.12617	6.97559	-1.44936	1.54552e-08	2.97624e-06	Pentatricopeptide repeat-containing protein mitochondrial
Zm00001d032478	7.65416	7.57061	7.78825	7.15159	6.89375	6.69484	-1.44936	2.06017e-05	0.000562138	Ubiquitin carboxyl-terminal hydrolase family protein
Zm00001d013992	9.13418	8.96309	8.97646	8.10231	7.95835	7.73516	-1.44916	1.27148e-06	7.38712e-05	Pyridoxal phosphate (PLP)-dependent transferases superfamily protein
Zm00001d025656	8.54037	8.81958	8.7196	7.98686	7.53407	7.45536	-1.44859	1.73257e-05	0.000494593	Tetratricopeptide repeat (TPR)-like superfamily protein
Zm00001d021945	7.53921	7.14099	6.8919	6.67868	6.48329	6.69484	-1.44795	0.000174086	0.00253002	Zinc finger CCCH domain-containing protein 18
Zm00001d034721	13.043	13.3685	12.9613	11.9946	11.1177	11.8847	-1.44728	7.85518e-06	0.000274987	Nucleolar RNA helicase 2
Zm00001d045538	10.0069	9.7581	10.018	9.00263	8.43	8.61007	-1.44711	1.24445e-05	0.000385483	Superoxide dismutase
Zm00001d039179	7.39467	7.78385	7.80506	7.04574	6.81875	6.91967	-1.44498	0.000208757	0.00285929	Pentatricopeptide repeat-containing protein
Zm00001d028630	13.0836	12.9242	12.2986	11.4627	11.325	11.4028	-1.44207	2.45445e-06	0.000116375	Heat shock cognate 70 kDa protein 2
Zm00001d007540	6.45078	6.59401	6.73516	6.12607	6.20482	6.33739	-1.44199	0.00793067	0.0374874	Unknown
Zm00001d019501	12.7617	13.1795	12.2588	11.5545	11.3015	11.2473	-1.44134	1.98367e-10	1.04459e-07	Tetratricopeptide repeat (TPR)-like superfamily protein
Zm00001d052307	7.77972	8.05312	7.35619	7.18475	6.87919	6.87565	-1.44113	9.02321e-07	5.96377e-05	RNA binding (RRM/RBD/RNP motifs) family protein
Zm00001d018142	8.29648	8.90534	8.73939	7.71362	7.54229	7.72796	-1.44096	0.00631979	0.0316758	MADS-box protein SVP
Zm00001d048592	10.3638	10.6202	10.6785	9.44238	9.08263	9.25392	-1.43931	2.62914e-05	0.000661965	rca2;RUBISCO activase2: encodes the beta form of RUBISCO activase
Zm00001d052348	7.28119	7.83775	6.98424	6.50048	6.50588	7.12766	-1.43811	0.00180614	0.013136	Cysteine-rich receptor-like protein kinase 26
Zm00001d016979	7.41259	7.32492	7.37199	6.69638	6.61011	6.86053	-1.43722	0.000621347	0.00623868	phb3;prohibitin3: cDNA sequence
Zm00001d053861	8.5961	8.69645	8.25423	7.84141	7.21553	7.53346	-1.4367	8.33271e-08	1.07414e-05	Putative translation elongation factor family protein
Zm00001d036135	10.4447	10.3149	10.5612	9.57189	9.1721	8.5758	-1.43663	5.65768e-05	0.00113844	Superoxide dismutase
Zm00001d004438	8.53277	8.57905	7.96225	7.1956	7.13773	7.87133	-1.43662	1.50847e-05	0.000444991	zpu1;pullulanase-type starch debranching enzyme1: single copy, cDNA clone similar to rice sequence; SSR umc1003The zpu1 gene encodes a pullulanase-type starch debranching enzyme. Analysis of plants homozygous for the zpu1-204 mutation reveal the genes role in starch catabolism. zpu1-204 endosperm accumulate maltooligosaccharides not found in wild type plants. zpu1-204 are also deficient for linea…
Zm00001d007679	8.41345	8.60934	7.94734	7.66317	7.35704	7.19652	-1.43646	1.07977e-06	6.63132e-05	Sister-chromatid cohesion protein 3
Zm00001d011051	10.9895	11.0997	11.127	9.67869	9.68125	9.86058	-1.43562	2.79419e-08	4.52002e-06	ACT domain-containing protein ACR9
Zm00001d037532	12.5019	12.9221	12.4069	11.5377	10.9441	11.1468	-1.43461	5.16238e-10	2.28159e-07	6-phosphofructo-2-kinase/fructose-26-bisphosphatase
Zm00001d041438	6.67353	6.72281	6.79028	6.29749	6.30167	6.33739	-1.43073	0.0012867	0.010353	Protein ROOT HAIR DEFECTIVE 3 homolog 2
Zm00001d035841	6.72539	6.95288	6.58064	6.26713	6.35865	6.36551	-1.42972	0.00388808	0.0224313	Callose synthase 5
Zm00001d032201	7.32023	7.26678	7.47719	7.02076	6.68511	6.33739	-1.42548	0.000744448	0.00705942	Unknown
Zm00001d033529	8.84869	9.02495	8.80786	7.89169	7.55857	8.05804	-1.42504	4.27322e-09	1.11355e-06	5'-AMP-activated protein kinase-related
Zm00001d025544	11.4198	11.687	11.0301	10.4181	9.67777	9.99737	-1.42386	3.76999e-09	1.01421e-06	zep2;zeaxanthin epoxidase2:
Zm00001d047909	6.69115	6.83571	6.49129	6.4063	6.27112	6.13394	-1.42228	0.00447076	0.0247542	transcription activators;DNA binding;RNA polymerase II transcription factors;catalytics;transcription initiation factors
Zm00001d019251	7.66147	7.98738	7.31575	6.91453	7.06647	6.84519	-1.42101	3.22507e-05	0.000763101	UDP-glycosyltransferase 76C1
Zm00001d046970	6.51787	6.78093	6.58064	6.23513	6.27112	6.2447	-1.41961	0.00206298	0.0143782	Unknown
Zm00001d004309	8.3883	7.47413	7.85421	7.07015	6.92225	7.4004	-1.41204	0.0025733	0.0167582	Unknown
Zm00001d030124	8.98487	9.04079	8.70242	8.36501	7.58259	7.49935	-1.41201	1.51207e-05	0.000445522	Unknown
Zm00001d003354	6.88012	6.79953	6.61382	6.23513	6.33079	6.44355	-1.40862	0.0012942	0.0103897	ABC transporter G family member 31
Zm00001d043805	11.8468	11.3534	11.6981	10.3228	10.5999	9.92763	-1.40806	1.06992e-06	6.60166e-05	zinc finger protein-related
Zm00001d010279	10.5051	10.81	10.7359	10.0865	9.50622	7.81855	-1.4058	0.00315329	0.0193754	Unknown
Zm00001d040014	6.8657	6.46917	6.96191	6.431	6.27112	6.36551	-1.40177	0.00546796	0.0286286	Nuclease PA3
Zm00001d046595	10.0096	10.1317	9.13772	8.61851	8.30708	8.92842	-1.4016	2.00862e-06	0.00010357	Putative sucrose-phosphate synthase family protein
Zm00001d028586	9.77435	9.7864	9.75242	8.88185	8.28859	8.55639	-1.40156	3.67199e-06	0.000155353	Protein TOC75-3 chloroplastic
Zm00001d046372	7.3673	7.26678	7.11905	6.54354	6.68511	6.74767	-1.40057	1.59372e-05	0.000460972	Polyprotein
Zm00001d036698	10.2668	11.0298	10.7304	9.71593	9.18688	9.35515	-1.39985	6.97703e-05	0.00133242	l15;luteus15: like l4; lethal yellow seedling; chloroplast mRNA processing.Chloroplast PPR protein. Activates atpH translation. Stabilizes atpH and psaJ RNA termini. Binds atpI-atpH and psaJ-rpl33 intergenic regions. (A. Barkan, 2015)
Zm00001d042093	8.94282	9.05334	8.06675	7.96953	7.70358	7.55016	-1.39857	3.49576e-05	0.000810873	Essential protein Yae1 N-terminal
Zm00001d033274	7.07528	6.96858	6.82963	6.38071	6.33079	6.65783	-1.39662	0.00488423	0.0263776	Protein tesmin/TSO1-like CXC 2
Zm00001d004513	9.82582	10.2297	9.6438	8.55934	8.81952	8.79976	-1.39657	0.000296866	0.00365544	Bifunctional 3-phosphoadenosine 5-phosphosulfate synthetase 2
Zm00001d043970	10.1857	10.9168	10.3248	9.97512	8.77102	8.62875	-1.39367	0.00212809	0.0146959	Unknown
Zm00001d005583	8.53277	8.6639	8.79443	8.05404	7.5905	7.32301	-1.39242	2.78682e-05	0.000691814	Unknown
Zm00001d033951	6.51787	6.44159	6.45247	6.20123	6.23893	5.98852	-1.39141	0.00742602	0.0357437	rps10;ribosomal protein S10:
Zm00001d031729	9.65348	9.95538	9.88008	9.198	8.19718	8.37275	-1.39096	0.000270603	0.003429	TraB family protein
Zm00001d003559	12.0333	12.4725	11.7427	10.7236	10.6485	10.9348	-1.39048	1.72116e-12	2.3666e-09	Ferric reduction oxidase 7 chloroplastic
Zm00001d023944	8.48627	8.98292	8.87059	8.35191	7.69634	6.97559	-1.39033	0.00331549	0.0200583	Pentatricopeptide repeat-containing protein chloroplastic
Zm00001d018298	7.95959	7.98738	7.49151	7.23798	7.04165	6.89053	-1.38847	4.92458e-05	0.00102337	17.4 kDa class III heat shock protein
Zm00001d010258	7.64682	7.72762	7.3075	7.07015	6.81875	6.73039	-1.38624	6.12454e-06	0.000227943	Protein kinase superfamily protein
Zm00001d051875	8.25982	8.3617	8.66445	7.74848	7.49214	7.27195	-1.38609	2.41838e-05	0.000629743	U-box domain-containing protein 33
Zm00001d010732	7.43024	7.10037	7.33209	6.81159	6.62947	6.63873	-1.38409	0.000314245	0.0038146	rop7;Rho-related protein from plants 7: cDNA, plasma membrane targeting, SSR umc1950In Maize Genetics Conference Abstracts rop7 was called rop1. These abstracts are indeed discussing rop7.
Zm00001d034904	8.65319	9.10846	8.42613	8.01527	7.71077	7.52502	-1.38348	3.06213e-09	8.46051e-07	PGR5-like protein 1B chloroplastic
Zm00001d017982	10.2023	10.4075	9.88636	9.20519	8.80032	8.8796	-1.38181	2.19795e-08	3.85811e-06	DExH-box ATP-dependent RNA helicase DExH15 chloroplastic
Zm00001d040264	10.1976	9.97517	10.4722	9.41583	8.59233	8.9194	-1.3817	0.00124331	0.0100991	Unknown
Zm00001d051111	6.5993	6.63908	6.50999	6.23513	6.27112	6.17352	-1.38022	0.00360214	0.0212067	DExH-box ATP-dependent RNA helicase DExH17
Zm00001d046402	8.34534	8.2218	8.19318	7.42076	7.33783	7.39099	-1.37794	0.000139876	0.00216913	Putative bZIP transcription factor superfamily protein
Zm00001d011622	11.2256	10.6695	11.0256	9.65447	10.1046	9.28459	-1.37489	1.3727e-05	0.000414826	Putative zinc finger protein
Zm00001d014456	9.07062	9.10846	8.68211	7.8793	8.08845	7.83859	-1.37462	1.90632e-10	1.02568e-07	Glutamate receptor 3.4
Zm00001d030851	7.15555	7.04377	6.82963	6.62336	6.68511	6.09079	-1.37356	0.00128235	0.0103281	Cytochrome P450 CYP81N5
Zm00001d039337	8.796	8.62212	9.05938	8.24234	7.58259	7.57482	-1.37308	0.000606369	0.00612485	Peptidase C45%2C acyl-coenzyme A/6-aminopenicillanic acid acyl-transferase
Zm00001d035953	7.71148	8.02721	7.55397	7.04574	7.00333	7.05427	-1.373	1.13324e-06	6.81444e-05	Unknown
Zm00001d049625	7.53116	7.35848	7.46997	6.69638	6.80304	6.91967	-1.37251	0.00029524	0.00364464	Protein LSD1
Zm00001d047307	11.2796	11.9051	11.1815	10.6721	9.6638	10.0666	-1.37245	3.94976e-05	0.000880209	pgr3;proton gradient regulation3 homolog: Ortholog of Arabidopsis PGR3. Chloroplast PPR protein that stabilizes 5'-end of petL RNA and is required for accumulation of the thylakoid NDH complex. Global protein deficiencies imply additional functions in maize. (A. Barkan, 2015)Ortholog of Arabidopsis PGR3, a PPR protein that stabilizes 5'-end of cp petL RNA and is required for NDH accumulation. Add…
Zm00001d029074	10.8649	11.2772	10.9951	9.97233	9.64614	9.70936	-1.37235	1.96766e-05	0.000545349	les22;lesion22: (was Les*-J2552, les29) dominant leaf lesions,early-medium timing, small size, white color; porphyria
Zm00001d005246	7.5787	7.76803	6.79028	6.92842	6.48329	6.93393	-1.36842	0.00460591	0.0252763	BAG family molecular chaperone regulator 6
Zm00001d043524	7.71847	7.78385	7.67646	6.88618	6.87919	7.2076	-1.36829	2.04248e-05	0.000559817	Glucan endo-13-beta-glucosidase 13
Zm00001d047128	9.79171	10.1095	9.89884	9.02451	8.3478	8.85454	-1.36732	1.39822e-05	0.000420485	murE1;MureinE1: orthologous to At1g63680Maize ortholog of Arabidopsis MurE. Associates with Plastid Encoded RNA polymerase (PEP). Required for PEP-mediated transcription. (A. Barkan, 2015)
Zm00001d011386	10.3596	10.2062	10.6271	9.60838	9.13444	8.67619	-1.36702	5.29765e-06	0.000205737	Uroporphyrinogen decarboxylase
Zm00001d013503	6.80585	6.78093	6.74925	6.50048	6.43599	6.04295	-1.36618	0.00173958	0.012791	Unknown
Zm00001d015496	8.32778	8.71244	8.17643	7.60296	7.5905	7.34283	-1.36565	2.26469e-05	0.000598835	Unknown
Zm00001d033533	9.04967	9.37101	8.47106	8.04857	7.93438	7.96494	-1.36351	9.36595e-07	6.05617e-05	Tetratricopeptide repeat (TPR)-like superfamily protein
Zm00001d040312	6.96258	7.20561	7.03809	6.26713	6.33079	6.90521	-1.36315	0.00368174	0.0215625	P-loop containing nucleoside triphosphate hydrolases superfamily protein
Zm00001d006601	8.66364	8.86668	8.92575	7.92217	7.65954	7.90327	-1.36286	0.0107793	0.0463252	Cotton fiber expressed protein 1
Zm00001d012574	7.86962	7.7358	7.68259	7.2988	7.02903	6.67653	-1.36273	0.00353567	0.0209299	Probable inactive purple acid phosphatase 1
Zm00001d046423	6.77448	6.52148	6.97314	6.431	6.30167	6.33739	-1.36199	0.0106135	0.0458519	L-type lectin-domain containing receptor kinase IX.1
Zm00001d045605	9.17341	9.61178	9.01392	8.52103	7.87247	8.18152	-1.359	2.11626e-05	0.000568085	Glycine--tRNA ligase chloroplastic/mitochondrial 2
Zm00001d046223	6.65556	6.72281	6.85501	6.35412	6.23893	6.41848	-1.35814	0.00911511	0.0413488	Homeobox protein ATH1
Zm00001d023583	8.87282	8.89839	8.89342	7.93417	7.82076	7.90957	-1.35813	4.92191e-06	0.000193126	Dynamin-like protein ARC5
Zm00001d026094	7.27122	6.95288	6.90391	6.50048	6.62947	6.49127	-1.35778	0.00321146	0.019616	Heat stress transcription factor B-2b
Zm00001d013119	7.08711	6.63908	7.4554	6.60411	6.57	6.57874	-1.35662	0.00177332	0.0129637	Transcription factor TCP2
Zm00001d044833	8.93426	9.32275	8.91092	8.51714	8.06122	7.22945	-1.35633	0.000977475	0.00849456	Protein SUR2
Zm00001d040513	7.63943	8.1035	7.71878	7.21699	7.01626	7.00246	-1.35626	8.40636e-08	1.07802e-05	BEST Arabidopsis thaliana protein match is: glycosyltransferase family protein 2 (TAIR:AT5G60700.1); Has 1807 Blast hits to 1807 proteins in 277 species: Archae - 0; Bacteria - 0; Metazoa - 736; Fungi - 347; Plants - 385; Viruses - 0; Other Eukaryot /.../39 (source: NCBI BLink).
Zm00001d040981	10.3057	10.482	10.0862	9.24757	8.84784	9.18304	-1.35373	9.90821e-08	1.2104e-05	alpha/beta-Hydrolases superfamily protein
Zm00001d010924	7.83184	8.25538	8.19734	7.37531	6.93621	7.48194	-1.35085	1.12338e-05	0.000358755	Peroxidase 64
Zm00001d033790	10.7285	10.8291	9.9429	9.26829	9.16465	9.54417	-1.34937	1.4486e-06	8.10149e-05	Actin-1
Zm00001d013081	8.19808	8.07223	8.412	7.52343	7.40376	7.2076	-1.34755	0.00127151	0.0102642	ppr13;pentatricopeptide repeat13:
Zm00001d012768	6.85108	7.02915	7.02753	6.62336	6.50588	6.30801	-1.34717	7.97261e-05	0.00146165	Unknown
Zm00001d022003	9.32905	9.59052	9.34243	8.50933	8.15678	8.34571	-1.34284	0.000276661	0.00348289	Pentatricopeptide repeat-containing protein
Zm00001d049071	8.47041	7.82258	9.1815	7.83498	7.33783	7.78445	-1.34249	0.00357477	0.0211	Peroxidase superfamily protein
Zm00001d039193	8.2505	8.61361	8.26612	7.59523	7.09074	7.73516	-1.34245	0.00245246	0.0162252	Pentatricopeptide repeat-containing protein mitochondrial
Zm00001d025435	7.80604	7.84527	8.0012	7.36601	7.00333	6.97559	-1.34234	0.000147002	0.00224724	PsbP domain-containing protein 2 chloroplastic
Zm00001d039911	8.56666	8.84152	8.40131	7.88551	7.7806	7.30285	-1.3414	8.37536e-06	0.000289916	Di-glucose binding protein with Leucine-rich repeat domain
Zm00001d050083	8.40512	8.80477	8.01076	8.00963	7.32811	7.12766	-1.34079	0.000432605	0.00480349	Unknown
Zm00001d039270	9.86957	9.92178	9.91245	8.50933	8.49962	9.1603	-1.34074	7.02572e-07	5.19065e-05	Glutaredoxin family protein
Zm00001d008527	7.52305	7.19297	6.7768	6.56423	6.92225	6.36551	-1.33969	0.00352623	0.0209086	Unknown
Zm00001d036339	7.16656	6.79953	6.90391	6.62336	6.35865	6.46779	-1.33926	0.00133291	0.0106315	ipt10;isopentenyl transferase10: encodes an isopentenyl transferase
Zm00001d029087	7.58645	7.72762	7.32395	6.6422	6.61011	7.28234	-1.3381	0.000909967	0.00810952	Sucrose synthase 3
Zm00001d031349	11.4778	12.0378	11.7902	10.5248	10.3767	10.615	-1.33694	1.72709e-08	3.2881e-06	Serine--glyoxylate aminotransferase
Zm00001d013542	6.89433	6.78093	6.56355	6.47803	6.27112	6.27719	-1.33673	0.00856013	0.0396103	ago108;argonaute108:
Zm00001d026548	9.20924	9.44878	8.89593	8.39935	8.23642	7.77055	-1.33594	1.0001e-06	6.31443e-05	Kinesin-like calmodulin-binding protein
Zm00001d018560	8.53658	8.95975	7.9016	7.69224	7.34747	7.77752	-1.33572	0.00445927	0.0247183	Callose synthase 3
Zm00001d011405	6.5993	6.52148	6.47213	6.16504	6.16841	6.27719	-1.33089	0.00599434	0.030575	ATP binding microtubule motor family protein
Zm00001d023530	8.4584	8.04669	7.70683	7.42076	7.10267	7.34283	-1.33086	0.0118466	0.0494358	Unknown
Zm00001d011387	10.2487	10.2433	10.6323	9.45045	9.22558	8.87338	-1.32923	5.25921e-07	4.21248e-05	Uroporphyrinogen decarboxylase 1 chloroplastic
Zm00001d027415	9.97276	9.79385	9.51817	8.62573	8.07218	9.08982	-1.32743	1.36986e-05	0.000414474	Serine/threonine-protein kinase ATG1a
Zm00001d032336	8.24112	8.35658	7.8702	7.34719	7.22623	7.45536	-1.32664	1.40374e-06	7.93211e-05	Tetratricopeptide repeat (TPR)-like superfamily protein
Zm00001d044766	7.94208	7.97383	7.7365	7.30863	7.05413	7.02868	-1.32427	2.27894e-05	0.000600847	O-fucosyltransferase family protein
Zm00001d038097	10.027	10.597	10.0249	9.45246	8.8664	8.81609	-1.32409	4.92374e-06	0.000193126	Probable transmembrane GTPase FZO-like chloroplastic
Zm00001d002208	8.01079	7.57986	8.07131	7.39369	7.02903	6.98911	-1.32356	0.000754067	0.0071152	CRIB domain-containing protein RIC10
Zm00001d048114	6.74204	6.8706	6.72086	6.38071	6.48329	6.21027	-1.32334	0.000746966	0.00708059	40S ribosomal protein S23-2
Zm00001d027999	11.0239	11.5195	11.0736	10.5171	9.5676	9.67781	-1.32073	0.000324733	0.00390721	2-carboxy-14-naphthoquinone phytyltransferase chloroplastic
Zm00001d016441	11.6343	11.9668	11.2212	9.99176	11.0288	9.81139	-1.31994	0.00237133	0.0158537	Tyrosine aminotransferase
Zm00001d026439	12.2357	12.5279	11.8865	11.1077	10.575	11.1404	-1.3197	1.39753e-09	4.61185e-07	Tetratricopeptide repeat (TPR)-like superfamily protein
Zm00001d044017	13.4475	13.0192	13.2226	11.7648	12.4467	11.424	-1.31941	2.74637e-05	0.000683141	Probable plastid-lipid-associated protein 14 chloroplastic
Zm00001d041308	12.9189	13.169	12.5225	11.8002	10.8868	11.9172	-1.31937	7.03857e-06	0.000254035	K(+) efflux antiporter 3 chloroplastic
Zm00001d034838	8.60337	8.6639	8.43663	7.98686	7.63694	7.2509	-1.31921	4.49408e-05	0.000957185	Arginine decarboxylase
Zm00001d029091	7.76635	8.25538	7.78825	7.03332	6.86442	7.55844	-1.31806	0.000953815	0.00835272	sus2;sucrose synthase2: Encodes sucrose synthase-2 (SUS2), one of 3 loci defined for this function; compare sh1 and sus1.
Zm00001d026273	8.68431	8.72826	8.15946	7.92217	7.58259	7.35262	-1.31742	8.92785e-07	5.96377e-05	Putative DUF566 domain containing family protein
Zm00001d016878	8.07082	8.0973	7.80506	7.53975	6.99024	7.05427	-1.31674	1.68538e-05	0.000483911	Pentatricopeptide repeat-containing protein
Zm00001d013412	9.96999	10.1317	9.63934	9.08299	8.6437	8.62504	-1.31629	5.50009e-10	2.35523e-07	Histidine kinase 4
Zm00001d041443	6.85108	7.23047	7.08938	6.54354	6.50588	6.63873	-1.31315	0.00106261	0.00902833	Protein NETWORKED 1A
Zm00001d011147	11.2104	11.2184	11.0526	10.2636	9.69333	9.79678	-1.30887	1.11651e-05	0.000357484	Ascorbate transporter chloroplastic
Zm00001d039598	8.98487	9.26743	9.27293	8.21352	8.18719	8.08586	-1.30875	1.47976e-09	4.81897e-07	MAR-binding filament-like protein 1
Zm00001d016145	7.09881	7.08649	7.37199	6.94212	6.33079	6.57874	-1.30821	0.00145504	0.011314	E3 ubiquitin-protein ligase ATL41
Zm00001d045026	9.89022	8.73218	9.45181	8.18904	8.37866	8.55639	-1.30241	0.000304629	0.00372324	Auxin response factor 7
Zm00001d002541	6.53901	6.49577	6.79028	6.20123	6.38539	6.21027	-1.29955	0.00744535	0.0358019	Transducin/WD40 repeat-like superfamily protein
Zm00001d048737	9.62908	10.5048	9.83921	8.79519	8.55445	9.29389	-1.29927	5.68605e-05	0.00114136	Unknown
Zm00001d007639	11.1934	11.7083	11.0193	10.3902	9.86186	10.042	-1.29851	3.78451e-06	0.000158757	GTP-binding family protein
Zm00001d007838	8.89654	8.86312	8.72812	8.08107	7.69634	7.83859	-1.29818	2.09678e-05	0.000564271	ppr103;pentatricopeptide repeat-containing protein103: required for the accumulation of plastid ribosomes
Zm00001d033539	8.49413	9.02495	8.27006	7.8478	7.65954	7.65368	-1.29503	0.000441591	0.00487049	Gamma-glutamyl peptidase 1
Zm00001d047946	7.38562	7.43333	7.4554	6.98217	6.59029	6.84519	-1.29362	3.34944e-05	0.000784283	Cell cycle checkpoint protein RAD17
Zm00001d018274	11.2497	11.7259	11.2613	10.4852	9.98205	10.1092	-1.29259	2.07481e-07	2.09599e-05	Isoleucine--tRNA ligase chloroplastic/mitochondrial
Zm00001d040254	7.90634	8.05312	8.34286	7.70653	7.12617	7.01565	-1.29199	0.000609267	0.006133	Probable transcription factor
Zm00001d048736	12.4336	11.556	11.2252	10.3797	10.8596	10.5027	-1.29122	0.000230384	0.0030541	S-alkyl-thiohydroximate lyase SUR1
Zm00001d009021	6.89433	7.07243	6.9391	6.69638	6.38539	6.3925	-1.29033	0.00162895	0.0122468	Pentatricopeptide repeat-containing protein
Zm00001d019704	6.72539	6.8706	6.50999	6.45489	6.33079	6.17352	-1.29023	0.0051609	0.0274516	Unknown
Zm00001d007573	10.0015	10.246	10.1024	9.14914	8.79062	9.02128	-1.28918	1.05748e-05	0.00034483	CDK5RAP1-like protein
Zm00001d037108	9.87402	9.87338	9.79313	9.00263	8.79709	8.38608	-1.28907	4.09745e-06	0.00016902	3-oxoacyl-[acyl-carrier-protein] synthase
Zm00001d025036	6.96258	7.20561	7.18536	6.5223	6.54919	6.74767	-1.28513	0.000884852	0.00793737	Indole-3-acetate beta-glucosyltransferase
Zm00001d030262	7.06332	7.19297	6.95057	6.69638	6.48329	6.5362	-1.28294	0.0020872	0.0145107	Unknown
Zm00001d024409	10.5335	10.9546	10.5462	9.62272	9.12166	9.75037	-1.28228	1.2226e-06	7.18752e-05	Pentatricopeptide repeat-containing protein chloroplastic
Zm00001d032933	9.87698	10.5669	9.271	8.79837	8.26985	9.39242	-1.28168	0.000817708	0.00749288	Protein NETWORKED 1A
Zm00001d046935	10.011	9.96201	9.52464	8.30731	8.59979	9.2128	-1.28153	1.09631e-05	0.000352384	cryptochrome 3
Zm00001d025156	6.8657	7.2548	6.67655	6.54354	6.50588	6.44355	-1.28017	0.00514372	0.0273779	Phospholipid-transporting ATPase 2
Zm00001d009775	8.01079	7.84527	8.30119	7.22753	7.23683	7.40973	-1.27967	0.000896303	0.00801427	Eukaryotic aspartyl protease family protein
Zm00001d012307	7.39467	7.53291	7.51268	6.95564	6.62947	6.97559	-1.27694	0.00012592	0.0020181	Nucleobase-ascorbate transporter 12
Zm00001d047345	13.7441	13.353	13.9628	12.2745	12.8365	12.1361	-1.27462	3.50639e-05	0.000811997	Expressed protein; protein
Zm00001d036534	8.33219	8.81589	8.51788	7.57963	7.68906	7.78445	-1.27267	1.33906e-06	7.67059e-05	Putative phytosulfokine receptor (LRR repeat-containing protein kinase) family protein
Zm00001d050929	7.24081	7.1802	6.62993	6.62336	6.50588	6.55775	-1.27047	0.00171292	0.0126552	DNA mismatch repair protein PMS1
Zm00001d041769	9.73082	10.1185	10.1024	8.54414	8.66869	9.34624	-1.26905	1.24211e-05	0.000385483	Serine carboxypeptidase-like 20
Zm00001d024053	8.07615	8.12191	7.4986	7.43848	7.13773	6.948	-1.26836	5.67152e-05	0.00113937	Protein kinase superfamily protein
Zm00001d029557	11.7619	12.2246	11.6547	11.0651	10.3616	10.5323	-1.26759	1.68403e-06	9.0021e-05	Chaperone protein ClpB3 chloroplastic
Zm00001d029803	8.81793	8.13405	8.25821	7.86049	7.32811	7.51652	-1.26401	0.00124827	0.0101327	Major facilitator superfamily protein
Zm00001d047143	6.98867	7.15421	7.12876	6.62336	6.50588	6.65783	-1.26335	0.000576607	0.00590444	Callose synthase 7
Zm00001d009212	9.99471	9.87338	9.97508	8.93199	8.82902	8.8258	-1.26235	1.07227e-06	6.60166e-05	dihydrolipoyl dehydrogenases
Zm00001d006398	10.3329	10.298	10.6994	9.68553	9.52955	8.47592	-1.26225	0.000635303	0.00634022	Photosynthetic NDH subunit of subcomplex B 3 chloroplastic
Zm00001d021241	8.89065	8.81958	8.23418	8.00398	7.73915	7.55844	-1.26012	3.19883e-07	2.87895e-05	Unknown
Zm00001d014098	7.23049	7.32492	7.00611	6.66063	6.61011	6.73039	-1.25972	0.000589446	0.00599393	BEST Arabidopsis thaliana protein match is: DNA binding;ATP binding (TAIR:AT3G48770.1); Has 66 Blast hits to 55 proteins in 9 species: Archae - 0; Bacteria - 0; Metazoa - 0; Fungi - 0; Plants - 66; Viruses - 0; Other Eukaryotes - 0 (source: NCBI BLink).
Zm00001d000399	12.3575	12.2911	12.6456	11.579	11.0663	10.9154	-1.259	0.000103374	0.00176172	cps2;chloroplast protein synthesis2: CPN60 ortholog; 20-fold reduced RUBISCO, 2-fold reduced thylakoid polypeptides, decreased chloroplast polysomes (aka hcf133)Chaperonin60 a1. Molecular chaperone involved in Rubisco assembly. Also affects distribution of ribosomes on chloroplast mRNAs. (A. Barkan, 2015)
Zm00001d044513	12.3506	12.5464	12.1391	11.4552	10.7987	11.0869	-1.25282	5.54078e-06	0.000212611	Ascorbate transporter chloroplastic
Zm00001d020479	7.75285	7.65153	7.18536	7.09404	6.96357	6.67653	-1.25277	0.00328014	0.0199028	Eukaryotic translation initiation factor 3 subunit E
Zm00001d032399	8.60337	8.72432	8.74778	8.05949	7.70358	7.59099	-1.25129	0.000281144	0.00352499	Pentatricopeptide repeat-containing protein chloroplastic
Zm00001d017336	8.0219	8.87379	7.84345	7.69224	7.59836	7.16261	-1.25053	0.00257376	0.0167582	Proteasome subunit alpha type-2-B
Zm00001d051463	7.82544	7.57061	7.17612	6.81159	7.04165	6.91967	-1.24553	0.00189697	0.0135833	lipase class 3 family protein
Zm00001d047435	7.29107	7.05819	7.33209	6.6422	6.72036	6.74767	-1.24523	0.000283299	0.0035425	Stomatal closure-related actin-binding protein 1
Zm00001d044394	8.301	8.60934	8.11169	7.61828	7.50064	7.47314	-1.24466	6.75213e-10	2.65262e-07	Unknown
Zm00001d003400	6.83623	6.7026	7.03809	6.38071	6.43599	6.5362	-1.24435	0.00139994	0.0109995	Microtubule motor
Zm00001d031403	10.2702	10.6776	10.5374	9.2977	9.26325	9.57115	-1.24311	2.42407e-07	2.30753e-05	Serine--glyoxylate aminotransferase
Zm00001d002126	10.1701	10.3719	9.97626	9.18109	8.70708	9.31003	-1.24231	7.6051e-09	1.73506e-06	loricrin-related
Zm00001d011802	6.83623	7.04377	6.99523	6.47803	6.50588	6.55775	-1.24166	0.00200189	0.0140758	Histone-lysine N-methyltransferase ATXR5
Zm00001d037234	7.18827	7.302	7.15742	6.7475	6.7029	6.6192	-1.24133	0.000722111	0.00690314	Sugary2
Zm00001d008497	10.3889	10.5777	10.2788	9.52684	9.14962	9.2177	-1.24127	2.47525e-08	4.21137e-06	cps5;chloroplast protein synthesis5: NCBI: putative leucine--tRNA ligase, mitochondrialChloroplast protein synthesis 5: chloroplast leucyl-tRNA synthetase (A. Barkan, 2015)
Zm00001d029095	10.1285	10.3342	9.63785	9.1088	8.75447	9.05734	-1.24029	1.28509e-07	1.4725e-05	Putative GTP diphosphokinase RSH1 chloroplastic
Zm00001d032576	9.17341	9.37101	9.44841	8.21837	7.71792	8.8577	-1.23962	0.00826071	0.0385323	Protochlorophyllide reductase C chloroplastic
Zm00001d016607	6.8657	6.79953	6.45247	6.4063	6.38539	6.2447	-1.23955	0.006218	0.0312732	RNA-binding protein 8A
Zm00001d031784	9.68086	9.99469	9.56443	8.86676	8.58859	8.66539	-1.239	3.68901e-07	3.20595e-05	Protein DJ-1 homolog C
Zm00001d002325	10.7576	11.1056	9.83791	9.45045	9.4845	9.64917	-1.23839	0.000291334	0.00361067	Unknown
Zm00001d027694	11.7943	12.0607	11.5318	10.876	10.2954	10.646	-1.23838	3.76228e-05	0.000848056	Solanesyl diphosphate synthase 2 chloroplastic
Zm00001d049938	8.03293	8.36681	7.69477	7.42965	7.35704	7.11576	-1.23834	0.00161599	0.0121864	krp8;kinesin-related protein8:
Zm00001d032375	7.24081	7.46406	7.42572	6.79597	6.84943	6.78129	-1.23772	0.00401952	0.022986	Unknown
Zm00001d038155	10.7153	10.6856	10.7401	9.73749	8.80675	9.96292	-1.23762	0.000109414	0.00182848	Unknown
Zm00001d003226	7.5709	7.34739	6.86746	6.88618	6.52783	6.79766	-1.23654	0.00965463	0.0429938	pebp25;phosphatidylethanolamine-binding protein25:
Zm00001d047942	8.43406	8.14008	8.37968	7.57963	7.48359	7.48194	-1.23619	0.000662807	0.00651134	Actin-depolymerizing factor 5
Zm00001d009677	7.39467	7.32492	7.32395	6.98217	6.72036	6.6192	-1.23576	5.8947e-06	0.000223079	Putative pentatricopeptide repeat family protein
Zm00001d005301	7.19897	7.11407	6.69156	6.66063	6.41114	6.57874	-1.23525	0.00212257	0.0146701	DNA binding
Zm00001d004125	12.6909	13.2747	12.2946	11.8658	11.3409	11.5495	-1.23475	1.92923e-07	1.98951e-05	acc2;acetyl-CoA carboxylase2: graminicide (e.g., sethoxydim, haloxyfop) resistance; encodes acetyl-CoA carboxylase
Zm00001d022237	15.1557	15.3717	15.3666	14.2346	13.6247	14.2718	-1.23366	2.96138e-05	0.000718037	rnp1;RNA binding protein 1: leaf cDNA csu17, similar to RNA binding proteins
Zm00001d018490	9.17341	9.40312	8.68503	8.48165	7.98773	7.94674	-1.2336	7.67989e-07	5.5255e-05	Pentatricopeptide repeat-containing protein mitochondrial
Zm00001d008772	7.819	7.83019	7.58076	7.12892	7.29846	6.73039	-1.23299	0.00323356	0.0197071	Serinc-domain containing serine and sphingolipid biosynthesis protein
Zm00001d024980	11.1999	12.1254	11.0044	10.6755	9.80733	10.4643	-1.23191	0.00298109	0.0186507	Phosphoenolpyruvate carboxylase 3
Zm00001d028972	7.62451	7.65153	7.4627	6.91453	6.96357	6.98911	-1.23121	1.91718e-06	9.94764e-05	Unknown
Zm00001d042908	9.95607	10.0702	9.92958	9.14416	8.82902	8.76314	-1.23092	2.87912e-08	4.62715e-06	Ribonuclease II chloroplastic/mitochondrial
Zm00001d011301	8.72475	9.08116	8.68503	7.9637	7.93438	7.90327	-1.23083	6.07642e-06	0.000227177	Starch branching enzyme III
Zm00001d043192	6.5596	6.44159	6.62993	6.32643	6.16841	6.21027	-1.2295	0.00469057	0.0256217	Unknown
Zm00001d046363	10.7656	10.6756	10.5198	9.5439	9.46648	9.60138	-1.22811	1.82208e-08	3.41641e-06	S-adenosyl-L-methionine-dependent methyltransferases superfamily protein
Zm00001d039966	9.48109	9.67575	9.32954	8.64007	8.53122	8.29471	-1.22762	2.58544e-08	4.3121e-06	Octicosapeptide/Phox/Bem1p (PB1) domain-containing protein / tetratricopeptide repeat (TPR)-containing protein
Zm00001d015693	7.74605	8.35143	7.61347	7.22753	7.17173	7.27195	-1.22759	4.01093e-05	0.000886344	AUGMIN subunit 6
Zm00001d036788	10.5175	10.7596	10.1439	9.70587	9.25159	9.14494	-1.22741	9.77438e-05	0.00169528	Subtilisin-like protease SBT4.4
Zm00001d040051	8.03841	8.27731	7.65789	7.37531	7.16051	7.29264	-1.22693	2.25354e-05	0.000597165	ARM repeat superfamily protein
Zm00001d047701	7.91836	8.21042	7.79388	7.5069	7.05413	7.16261	-1.22681	1.20518e-05	0.000377571	Protein SCAR2
Zm00001d006593	11.9663	12.2427	11.5662	11.0814	10.4404	10.7217	-1.22605	1.9766e-05	0.000546602	Myosin-2
Zm00001d031332	12.9752	12.9352	12.0875	11.5643	11.6178	11.3709	-1.22596	4.01672e-05	0.000886832	Heat shock protein 90-2
Zm00001d032615	11.679	11.9192	11.5875	10.8159	10.3311	10.5027	-1.22517	1.56653e-05	0.000457211	AY110159;聽: similar to M. trunculata Chloroplast inner envelope protein
Zm00001d050748	10.7728	10.5777	10.6836	9.93553	9.02885	9.58635	-1.22323	0.000162493	0.00241543	proline-rich family protein
Zm00001d013951	6.80585	6.63908	6.50999	6.26713	6.38539	6.27719	-1.22188	0.00221845	0.0151634	Tetratricopeptide repeat (TPR)-like superfamily protein
Zm00001d013918	9.9686	10.428	10.3863	9.09337	9.24924	9.22988	-1.22086	0.00167231	0.0124685	Thylakoid lumenal 17.4 kDa protein chloroplastic
Zm00001d036833	7.09881	7.08649	7.00611	6.54354	6.54919	6.67653	-1.22053	0.000334939	0.00400084	Putative pentatricopeptide repeat-containing protein
Zm00001d047506	11.0192	11.3765	10.7804	10.1446	9.69505	9.95125	-1.21965	6.81775e-09	1.60704e-06	Putative GTP diphosphokinase RSH1 chloroplastic
Zm00001d028950	8.75434	8.38705	8.71676	7.78244	7.60617	7.90327	-1.219	3.48024e-05	0.00080803	DUF3148 family protein
Zm00001d019184	7.69739	7.29038	7.57412	7.02076	6.9081	6.84519	-1.21836	0.00358195	0.021128	KHG/KDPG aldolase
Zm00001d002553	6.93582	7.05819	7.06915	6.58441	6.48329	6.6192	-1.21779	0.000176844	0.0025566	P-loop containing nucleoside triphosphate hydrolases superfamily protein
Zm00001d039674	11.0575	11.3407	10.7435	10.3521	9.44618	9.85902	-1.21677	0.000116561	0.00190296	Phosphoenolpyruvate/phosphate translocator 2 chloroplastic
Zm00001d031951	8.092	8.24984	8.1722	7.57963	7.00333	7.55844	-1.2167	0.00269872	0.0173444	Thioredoxin family protein
Zm00001d013511	8.78967	8.95307	8.65852	8.31635	7.83388	7.45536	-1.21294	3.50852e-06	0.000150513	Protein DEFECTIVE IN MERISTEM SILENCING 3
Zm00001d009314	8.37128	8.62212	8.60704	7.57963	7.54229	7.94062	-1.21194	3.21105e-09	8.73334e-07	NAD(P)-binding Rossmann-fold superfamily protein
Zm00001d027835	7.95378	7.98062	7.60699	7.28888	7.07867	7.13943	-1.20583	0.00118938	0.00977591	Pentatricopeptide repeat-containing protein
Zm00001d009738	9.03107	9.20146	8.91092	8.23758	7.66699	8.37721	-1.20574	2.9233e-07	2.67795e-05	Tubulin gamma-2 chain
Zm00001d050437	10.5796	10.3058	9.17944	9.27967	8.43	9.35515	-1.20498	0.00503712	0.0269205	Unknown
Zm00001d025836	7.37649	7.23047	7.12876	6.81159	6.61011	6.74767	-1.20481	2.02611e-06	0.000103822	Scar-like domain-containing protein WAVE 5
Zm00001d044970	11.7935	12.1214	11.6355	10.567	10.072	11.2455	-1.20372	5.66962e-05	0.00113937	Probable tyrosine-protein phosphatase
Zm00001d028373	9.59529	9.49302	9.66444	8.82363	8.36991	8.5367	-1.20221	0.000211903	0.00288641	toc35;translocon of outer membrane of chloroplast35:
Zm00001d013342	7.3673	7.16728	7.35619	6.76393	6.73749	6.79766	-1.20195	0.00252006	0.0165223	Kinetoplast-associated protein
Zm00001d029027	11.3327	11.6022	11.7144	10.6704	10.2714	10.2692	-1.20107	6.36023e-05	0.00125032	ycf54 ;ycf54 homolog: Ortholog of barley/cyanobacterial Ycf54; subunit of Mg-protoporphyrin IX monomethyl ester cyclase. (A. Barkan, 2015)reduced levels of major light harvesting chlorophyll a/b binding proteins; ortholog of barley/cyanobacterial Ycf54, a subunit of Mg-protoporphyrin IX monomethyl ester cyclase
Zm00001d006481	8.67401	8.92599	8.93799	7.99259	7.80083	8.08034	-1.20049	2.93222e-07	2.67795e-05	BNR/Asp-box repeat family protein
Zm00001d006417	7.02664	7.05819	6.86746	6.58441	6.38539	6.63873	-1.20012	0.0017912	0.0130563	RING/U-box superfamily protein
Zm00001d008926	8.1785	8.128	8.29347	7.76896	7.29846	7.17402	-1.19853	3.34985e-06	0.000145054	Unknown
Zm00001d013029	8.28741	8.19318	8.13362	7.45595	7.38529	7.49068	-1.19825	1.78831e-06	9.41719e-05	Ubiquitin carboxyl-terminal hydrolase family protein
Zm00001d013054	7.22008	6.88759	7.12876	6.5223	6.78707	6.51406	-1.19788	0.00324058	0.0197353	CLE family OsCLE701 protein; Os07g0194350 protein
Zm00001d037981	7.05123	7.23047	6.70633	6.58441	6.54919	6.55775	-1.19781	0.00717402	0.0348698	Anaphase-promoting complex subunit 1
Zm00001d031457	7.24081	7.44366	7.01687	6.84211	6.64841	6.67653	-1.19778	0.00233487	0.0157033	DNA-directed RNA polymerase IV subunit 1
Zm00001d034989	7.32023	7.26678	6.9391	6.79597	6.7029	6.5362	-1.19694	0.00205655	0.014346	Pentatricopeptide repeat-containing protein
Zm00001d033180	8.42173	8.57027	8.21384	7.6558	7.39456	7.74231	-1.19653	0.00686524	0.0338139	brd1;brassinosteroid-deficient dwarf1: Mutant plants have essentially no internode elongation and exhibit no etiolation response when germinated in the dark.
Zm00001d015999	9.44757	10.1794	9.51492	9.06991	8.39167	8.67978	-1.19643	0.0005378	0.00561582	drug transmembrane transporters;antiporters
Zm00001d012922	13.0415	13.1113	13.0891	12.3894	11.6051	11.5677	-1.19551	0.000192636	0.00270741	rh3;RNA helicase3:
Zm00001d003848	8.77051	8.85954	8.16372	7.83498	7.31831	8.08586	-1.1948	0.000702521	0.00677343	Unknown
Zm00001d017621	11.1999	11.7519	11.1563	10.3765	9.93198	10.4415	-1.19345	5.26975e-05	0.00108148	Unknown
Zm00001d004876	7.40367	7.34739	7.17612	6.85702	6.68511	6.78129	-1.19338	0.00250105	0.0164462	Late embryogenesis abundant (LEA) hydroxyproline-rich glycoprotein family
Zm00001d034766	9.70938	9.62229	9.73442	8.83919	8.55829	8.65085	-1.19331	9.1531e-07	6.00336e-05	Lysine--tRNA ligase chloroplastic/mitochondrial
Zm00001d049109	7.71847	7.38034	7.4627	7.17381	6.89375	6.67653	-1.19259	0.000114416	0.00187785	Cysteine protease
Zm00001d013111	10.334	10.2242	9.46196	9.08819	8.9354	9.01847	-1.19251	1.03945e-06	6.46389e-05	DnaJ protein
Zm00001d033018	9.48109	9.92008	9.48703	8.85763	8.49962	8.56029	-1.1923	6.22127e-05	0.00123108	Glyceraldehyde-3-phosphate dehydrogenase-like family protein
Zm00001d007417	10.9225	11.0578	10.5983	10.0446	9.30448	9.86525	-1.19202	1.17069e-05	0.000370519	ATP-dependent DNA helicase chloroplastic
Zm00001d020900	8.51358	7.98738	8.60086	7.88551	7.59836	7.21858	-1.19143	0.00242153	0.0160893	Ribonuclease Z chloroplastic
Zm00001d015346	6.5993	6.90431	6.7768	6.54354	6.20482	6.3925	-1.19019	0.00944654	0.0423401	Pentatricopeptide repeat-containing protein
Zm00001d035055	9.28501	9.71947	9.76748	8.50148	8.59233	8.74618	-1.1899	0.00205144	0.0143212	Peroxidase R15
Zm00001d051252	8.26446	8.35658	8.56635	7.87306	7.71077	7.10373	-1.18985	0.00134479	0.0106918	Chaperonin 60 subunit alpha 2 chloroplastic
Zm00001d039102	9.36332	9.39331	10.0553	9.14416	8.45497	8.16084	-1.18797	0.00810313	0.0380627	Probable 2-oxoglutarate-dependent dioxygenase AOP1
Zm00001d042528	7.80604	7.67739	7.76551	6.90046	7.01626	7.34283	-1.18732	0.00185843	0.0134041	Chromatin assembly factor 1 subunit FAS1
Zm00001d004912	7.99958	8.18738	7.76551	7.46459	7.17173	7.19652	-1.18625	3.57148e-06	0.000152667	Helicase
Zm00001d047820	8.44629	8.09108	8.40131	7.66317	7.28841	7.64601	-1.18537	4.42265e-05	0.000944439	ROTUNDIFOLIA like 8
Zm00001d020134	12.034	11.6659	12.3885	10.5305	11.1623	10.9849	-1.18455	0.00488211	0.0263768	ABC transporter G family member 40
Zm00001d009950	11.1969	11.3152	10.6382	10.0472	9.90849	9.96147	-1.18392	1.30328e-09	4.35895e-07	Heat shock 70 kDa protein 14
Zm00001d044099	15.6848	16.5327	15.5472	15.3347	14.336	14.5659	-1.18213	0.000945737	0.00829741	cah1;carbonic anhydrase1: C4 carbonic anhydrase; higher transcripts in mesophyll cells (Tausta 2014); double mutants with cah2 virutally remove this activity from leaf (Studer et al 2014).
Zm00001d016943	10.1976	10.7113	10.5246	9.61198	9.23509	9.40748	-1.18158	0.000568057	0.00583136	Photosynthetic NDH subunit of lumenal location 2 chloroplastic
Zm00001d053676	7.39467	7.54244	7.26533	7.03332	6.75431	6.73039	-1.17954	0.00238652	0.0159381	Putative STRUBBELIG family receptor protein kinase
Zm00001d021775	8.81482	9.45821	9.1629	8.04308	8.08305	8.55247	-1.1777	0.000397094	0.00452811	Sugar carrier protein C
Zm00001d018432	10.6692	10.8754	10.7984	9.8725	9.37923	9.80491	-1.17683	7.8292e-07	5.55223e-05	SAP-like protein BP-73
Zm00001d047087	7.55515	7.14099	8.01552	7.00805	7.00333	7.02868	-1.17571	0.00181976	0.0132093	expb8;beta expansin8: Expb2 specifically expressed in the elongationg region of maize primary roots
Zm00001d045014	10.0376	9.92857	9.9739	9.09853	8.55445	9.1603	-1.17519	4.10216e-05	0.000900074	crs3;chloroplast RNA splicing3: pale yellow green seedling lethal; splicing of ndhA and ndhB transcprits
Zm00001d033307	8.33659	8.42666	7.46997	7.6705	7.41289	7.05427	-1.17496	0.00251774	0.0165158	Outer arm dynein light chain 1 protein
Zm00001d034699	9.28725	9.18448	9.26907	8.52878	8.08305	8.29943	-1.17492	0.000416164	0.00467452	Transcription termination factor nusG family protein
Zm00001d024744	6.8657	6.93695	6.80357	6.35412	6.52783	6.51406	-1.17277	0.000322025	0.00388408	PTI1-like tyrosine-protein kinase 3
Zm00001d037860	8.66711	8.6639	9.0391	7.96953	8.05571	7.78445	-1.17241	8.70637e-07	5.90363e-05	N2N2-dimethylguanosine tRNA methyltransferase
Zm00001d029443	11.7535	11.7969	10.6611	10.4979	10.3399	10.2855	-1.17227	0.000102544	0.00175274	1-phosphatidylinositol-3-phosphate 5-kinase FAB1B
Zm00001d009873	8.6356	8.96973	8.26612	7.87306	7.68175	7.8842	-1.17132	9.16877e-07	6.00336e-05	Heat shock protein DnaJ with tetratricopeptide repeat
Zm00001d049081	9.72426	9.99631	10.0317	9.03532	8.75447	8.94037	-1.17095	0.000445158	0.00489892	Unknown
Zm00001d003050	7.50669	7.29038	7.16681	7.02076	6.54919	6.76463	-1.16948	7.33624e-05	0.00138866	Putative pentatricopeptide repeat-containing protein
Zm00001d037551	11.2296	11.5836	11.047	10.3628	10.0587	10.167	-1.16931	4.30121e-06	0.000173803	Probable GTP diphosphokinase CRSH chloroplastic
Zm00001d048349	8.57777	8.53008	8.42261	8.04857	7.53407	7.44637	-1.16881	0.000487669	0.00523636	Unknown
Zm00001d008586	6.89433	6.8706	6.9275	6.35412	6.54919	6.55775	-1.16873	0.000859204	0.00777348	PR5-like receptor kinase
Zm00001d000360	7.03901	7.2548	7.29918	6.90046	6.61011	6.57874	-1.16793	0.00858789	0.0396845	Protein SRG1
Zm00001d042050	14.4509	15.21	14.5746	13.9856	13.2185	13.5651	-1.16743	0.0001823	0.00261293	Protein RETICULATA-RELATED 4 chloroplastic
Zm00001d028186	8.9626	9.22102	8.97883	8.33424	8.03343	8.09136	-1.16729	9.85432e-07	6.26978e-05	Pentatricopeptide repeat-containing protein
Zm00001d010586	8.95698	7.78385	8.02968	7.5152	7.86612	7.29264	-1.1663	0.0024834	0.0163686	PEBP (phosphatidylethanolamine-binding protein) family protein
Zm00001d002396	10.5714	10.4363	10.8545	10.0485	9.46042	9.00717	-1.16564	0.00229761	0.0155456	Calcium-transporting ATPase 9 plasma membrane-type
Zm00001d010068	8.08674	8.18738	7.55397	7.59523	7.02903	7.12766	-1.16555	0.000562266	0.00578631	Unknown
Zm00001d053603	9.06802	9.20427	8.89342	8.36066	8.32985	7.69876	-1.16529	7.92484e-05	0.00145829	ABC transporter A family member 7
Zm00001d026300	6.77448	6.72281	6.73516	6.32643	6.59029	6.17352	-1.16503	0.00203663	0.0142472	ago2b;argonaute2b:
Zm00001d017848	8.93712	9.09336	8.66741	8.02087	7.93438	8.14512	-1.16346	3.14215e-05	0.000749934	Clustered mitochondria protein
Zm00001d021715	9.52144	9.85034	9.89012	9.09337	8.47138	8.69402	-1.16327	2.92165e-05	0.000714237	Peptide chain release factor PrfB1 chloroplastic
Zm00001d023536	12.2166	12.9463	12.6131	12.0158	11.1443	11.1087	-1.16262	0.00125679	0.0101819	Magnesium-chelatase subunit ChlI-1 chloroplastic
Zm00001d042289	13.0321	13.306	13.0362	12.0191	11.5649	12.289	-1.16219	2.73083e-05	0.000681331	Rieske domain containing protein
Zm00001d044457	7.68314	7.92531	7.46997	7.20634	7.17173	6.81376	-1.16084	0.000183951	0.00262431	Pentatricopeptide repeat-containing protein mitochondrial
Zm00001d052540	7.75962	7.93235	7.58076	7.17381	7.13773	7.05427	-1.16042	9.18265e-06	0.000309633	Pentatricopeptide repeat-containing protein mitochondrial
Zm00001d015929	13.6347	13.7216	13.2687	12.7506	11.9282	12.432	-1.16025	3.67652e-05	0.0008371	GTP-binding protein TypA
Zm00001d006098	10.2395	10.4505	10.2044	9.41995	9.03705	9.32144	-1.16011	0.000557893	0.00575327	Cyclopropane fatty acid synthase
Zm00001d016469	13.2568	12.8061	13.3298	12.0032	11.7398	12.2393	-1.15956	3.9216e-05	0.00087678	Gamma-glutamylcyclotransferase 2-2
Zm00001d026277	9.78385	9.87338	10.0475	9.05139	8.62557	9.01	-1.15927	1.2273e-06	7.198e-05	cpx2;coproporphyrinogen III oxidase2: duplicate to cpx1 (nec4)
Zm00001d040659	10.8203	11.0586	10.1595	9.7176	9.33574	9.88532	-1.1589	5.51186e-05	0.00111544	Late embryogenesis abundant protein Lea5
Zm00001d030902	9.50045	9.46055	9.38043	8.80156	8.42157	8.22196	-1.15677	6.14559e-06	0.000228383	Unknown
Zm00001d008209	9.57901	9.37351	9.81964	8.85763	8.62921	8.39927	-1.15437	0.000405975	0.00458598	Peptidyl-prolyl cis-trans isomerase
Zm00001d047828	9.76319	9.57977	9.86362	8.90567	8.54675	8.81609	-1.15388	3.72052e-06	0.000157138	Protein TOC75-3 chloroplastic
Zm00001d039474	10.4186	10.2365	9.46027	9.45246	8.9354	8.76987	-1.15353	9.40863e-05	0.00164801	AUGMIN subunit 4
Zm00001d021645	10.8211	10.4494	11.2108	9.99864	9.5506	9.80167	-1.15339	0.000415583	0.00467106	Protein LHCP TRANSLOCATION DEFECT
Zm00001d014751	9.16371	9.09032	8.79981	8.24234	7.89758	8.25639	-1.1526	1.78595e-07	1.91401e-05	Tetratricopeptide repeat (TPR)-like superfamily protein
Zm00001d048622	8.16363	7.83775	7.84884	7.30863	7.00333	7.47314	-1.15259	0.00058481	0.00596376	Unknown
Zm00001d037653	7.58645	7.1802	7.98186	6.99519	7.06647	7.01565	-1.15167	0.00648112	0.0323167	Xylanase inhibitor protein 1
Zm00001d010314	10.5604	10.8146	10.4376	9.81597	9.11136	9.67249	-1.15127	8.62038e-06	0.000297566	Unknown
Zm00001d007092	13.1534	13.5615	13.2418	12.4664	11.7995	12.2423	-1.15123	3.93195e-05	0.00087751	elongation factor Ts family protein
Zm00001d036689	6.90835	7.302	7.01687	6.67868	6.7029	6.49127	-1.15091	0.00339856	0.0203815	RNA-directed DNA polymerase (reverse transcriptase)
Zm00001d016036	9.92352	9.91155	10.0905	9.24757	8.77431	8.87338	-1.1505	0.00046866	0.00507959	Chloroplast processing peptidase
Zm00001d033591	13.2022	13.6061	13.2491	12.426	11.7352	12.4249	-1.15043	2.97828e-05	0.000721255	Heat shock 70 kDa protein 6 chloroplastic
Zm00001d012529	9.91203	10.22	9.76339	9.25451	8.58859	9.01847	-1.15018	3.22879e-06	0.000141438	Zinc finger protein VAR3 chloroplastic
Zm00001d054062	9.00408	9.2914	9.39817	8.7164	8.23157	7.91584	-1.15011	0.000640517	0.00636664	Putative wall-associated receptor protein kinase family protein
Zm00001d023995	10.5166	10.4622	10.2174	9.68211	8.97295	9.37281	-1.14981	0.000914714	0.00813773	Sec14p-like phosphatidylinositol transfer family protein
Zm00001d021247	8.68431	8.84152	8.15519	8.05404	7.72504	7.49935	-1.1483	4.25332e-05	0.000925682	Protein INAPERTURATE POLLEN1
Zm00001d047054	9.42949	9.80496	9.18969	8.48961	8.6035	8.56418	-1.14638	6.88537e-07	5.1175e-05	Pyruvate kinase
Zm00001d015400	10.0729	10.1623	9.80645	9.28646	8.90581	8.83545	-1.14574	2.78626e-06	0.000127468	S-adenosyl-L-methionine-dependent methyltransferases superfamily protein
Zm00001d011152	10.9799	11.0044	10.3899	10.0204	9.38564	9.80815	-1.14542	2.05113e-05	0.000560945	40S ribosomal protein S4-3
Zm00001d010321	11.3641	12.1898	11.237	11.2311	10.2714	9.8354	-1.14518	0.00164102	0.012303	pdk2;pyruvate, orthophosphate dikinase2: cytosolic
Zm00001d005578	10.5373	10.231	10.2244	9.63161	8.94996	9.28225	-1.14478	0.000183778	0.00262431	bZIP transcription factor 11
Zm00001d043405	9.529	9.52925	9.54388	8.99987	8.21203	8.42959	-1.14474	0.000234105	0.00309018	Pentatricopeptide repeat-containing protein
Zm00001d018976	7.94208	8.02065	7.56072	7.22753	7.16051	7.2076	-1.14402	5.51537e-07	4.37517e-05	met8;DNA methyl transferase8:
Zm00001d017092	14.0799	14.6093	14.2259	13.407	12.7298	13.3345	-1.14371	0.00015843	0.00237214	Elongation factor Tu
Zm00001d020827	13.6501	13.1514	13.3966	12.0228	12.4401	12.3617	-1.14352	4.00257e-06	0.000166774	Heat shock protein 90-5 chloroplastic
Zm00001d035812	11.4299	11.9428	11.3356	10.7474	10.1764	10.5362	-1.14268	6.55224e-06	0.000240605	Translocase of chloroplast 159 chloroplastic
Zm00001d039104	14.0651	14.3308	13.5752	12.9899	12.4591	13.1393	-1.14254	4.41629e-07	3.66789e-05	Protein CHUP1 chloroplastic
Zm00001d046788	8.72143	9.03131	8.77541	8.15399	7.73915	8.06924	-1.1422	4.91862e-09	1.22966e-06	Unknown
Zm00001d039116	8.25982	8.14008	8.46082	7.67779	7.34747	7.59099	-1.14193	0.000998164	0.0086297	AMP-dependent synthetase and ligase family protein
Zm00001d051807	8.67745	9.03131	9.10993	8.46153	7.94642	7.74943	-1.14187	0.000810442	0.00745667	Pentatricopeptide repeat-containing protein
Zm00001d021596	12.3617	13.0911	11.9354	12.0944	10.6081	11.1951	-1.14105	0.00251465	0.0164999	aprl1;adenosine 5'-phosphosulfate reductase-like1:
Zm00001d010852	11.3651	11.9594	11.3324	10.6187	10.1727	10.6469	-1.14072	7.53678e-06	0.000266479	Translocase of chloroplast 159 chloroplastic
Zm00001d052101	9.63084	9.30455	9.97979	8.86373	8.69672	8.54461	-1.14042	0.00150282	0.0115872	cpn10;chaperonin10: cDNA sequences; SSR umc1610
Zm00001d025593	6.79029	6.79953	6.9275	6.35412	6.52783	6.49127	-1.13888	0.00936705	0.0421184	Glyceraldehyde-3-phosphate dehydrogenase GAPA1 chloroplastic
Zm00001d006478	7.54721	7.44366	7.24803	6.94212	6.75431	6.91967	-1.13873	0.000347338	0.00409948	Pentatricopeptide repeat-containing protein mitochondrial
Zm00001d031321	7.05123	6.8533	6.8919	6.69638	6.43599	6.41848	-1.13767	0.00412334	0.0234119	Pentatricopeptide repeat-containing protein mitochondrial
Zm00001d027619	10.5503	10.2542	10.0927	9.54954	8.9354	9.33952	-1.13679	2.53558e-05	0.000652346	amyb2;beta amylase2: electrophoretic mobility; monomeric
Zm00001d023796	8.49804	8.57467	7.94734	7.54783	7.50064	7.75651	-1.13679	0.000486157	0.00522465	Helicase and polymerase-containing protein TEBICHI
Zm00001d001812	9.19977	9.75428	9.81438	8.82363	8.42579	8.7186	-1.13662	0.000113304	0.00186515	raf1;Rubisco Assembly Factor 1: Rubisco Accumulation Factor1; promotes Rubisco assembly. (A. Barkan, 2015)Encodes a previously unstudied protein that is conserved in the green lineage and localizes to bundle sheath chloroplasts
Zm00001d034419	6.74204	6.72281	6.58064	6.50048	6.20482	6.30801	-1.13638	0.011311	0.0479118	Acyl-CoA N-acyltransferases (NAT) superfamily protein
Zm00001d033625	8.0219	7.83019	7.72471	7.39369	6.96357	7.24022	-1.13583	7.51065e-05	0.00141038	Ethylene-insensitive protein 2
Zm00001d036995	7.77305	7.35848	7.43321	7.04574	6.87919	6.96189	-1.13544	2.06663e-05	0.000562695	Unknown
Zm00001d044267	9.67236	9.64927	9.74552	8.81106	8.75447	8.63246	-1.13384	0.000169688	0.00248802	Glyoxylate/succinic semialdehyde reductase 2 chloroplastic
Zm00001d039831	7.19897	7.1802	7.37199	6.87171	6.84943	6.51406	-1.13366	6.16996e-06	0.000228945	Unknown
Zm00001d008929	8.47836	9.36601	8.73939	8.38229	7.9993	7.70612	-1.13346	0.00167795	0.0124917	GDSL esterase/lipase
Zm00001d040686	11.7349	12.0691	11.5202	10.9551	10.3156	10.773	-1.13326	1.80628e-07	1.91869e-05	Protein translocase subunit SECA1 chloroplastic
Zm00001d048487	9.61495	9.77326	8.64057	8.87282	8.28393	8.24665	-1.13238	0.00015182	0.0022982	Unknown
Zm00001d000183	11.6408	11.467	11.5875	10.7947	10.2459	10.3656	-1.13225	9.05835e-07	5.96377e-05	mstr4;monosaccharide transporter4:
Zm00001d020112	8.18832	8.28815	8.16372	7.61065	7.32811	7.50797	-1.13211	6.97334e-07	5.16737e-05	Pi15
Zm00001d031379	9.17583	9.5624	9.54864	8.04308	8.09919	9.12158	-1.132	0.00064078	0.00636664	Serine--glyoxylate aminotransferase
Zm00001d049203	7.71847	7.92531	8.02968	7.46459	6.87919	7.30285	-1.13087	0.00170287	0.0125959	Pentatricopeptide repeat-containing protein chloroplastic
Zm00001d045123	6.63721	6.76195	6.64575	6.38071	6.33079	6.33739	-1.1306	0.00699497	0.0342687	TRF-like 5
Zm00001d041180	7.60943	7.46406	7.6703	7.05801	7.01626	6.93393	-1.13049	0.000197412	0.00274801	Protein ENHANCED DOWNY MILDEW 2
Zm00001d018318	10.0429	10.4435	9.29015	9.03532	8.93832	9.07638	-1.12939	8.9242e-05	0.00157993	Protein kinase superfamily protein with octicosapeptide/Phox/Bem1p domain
Zm00001d021716	9.92352	10.2048	9.86616	9.27285	8.68627	9.05185	-1.12796	8.0612e-06	0.000281007	CRP1
Zm00001d043592	10.6225	10.8209	10.3072	9.4261	9.31796	9.90209	-1.12733	1.57164e-06	8.53026e-05	SPA1-related 3
Zm00001d007367	7.1332	7.27864	7.60049	6.84211	6.96357	6.67653	-1.12689	0.00351243	0.0208454	BAG domain containing protein expressed; protein
Zm00001d031253	12.6216	13.4411	12.7748	12.2175	11.5895	11.7792	-1.12528	2.47951e-05	0.000641372	dct2;dicarboxylic acid transporter2: plastid transporter, specific to bundle sheath cells (Taniguchi et al 2004)
Zm00001d042727	13.2662	13.7046	13.3546	12.5705	11.8853	12.4857	-1.12497	2.05752e-05	0.000562072	Fructose-16-bisphosphatase cytosolic
Zm00001d022343	8.50583	8.64733	8.05297	7.81552	7.62932	7.51652	-1.1247	0.00020385	0.00281055	Putative peptidase C48 domain family protein
Zm00001d005885	7.50669	7.302	7.28238	6.99519	6.78707	6.73039	-1.12388	3.19511e-05	0.000759644	Unknown
Zm00001d044584	9.28053	9.28346	8.40488	8.25181	7.93438	8.31813	-1.12369	0.000242956	0.00317891	Callose synthase 7
Zm00001d019449	10.3415	10.2528	10.3118	9.56448	9.11136	9.18304	-1.12291	8.29227e-07	5.7867e-05	DEAD-box ATP-dependent RNA helicase 5
Zm00001d044283	8.78012	9.1673	8.28182	8.14891	7.78738	7.92208	-1.12201	4.09723e-05	0.000899791	Chromatin modification-related protein EAF1 B
Zm00001d043655	7.43898	7.2181	7.29081	6.60411	6.75431	7.02868	-1.12073	0.000556746	0.00574409	Protein IQ-DOMAIN 31
Zm00001d040203	9.37387	9.30716	8.88078	8.22801	8.26985	8.44238	-1.12026	9.71656e-08	1.19644e-05	Protein CHROMATIN REMODELING 8
Zm00001d011579	10.5013	10.6264	10.539	9.70587	9.29087	9.59012	-1.11957	3.46149e-07	3.08173e-05	Pentatricopeptide repeat-containing protein chloroplastic
Zm00001d029348	7.25103	7.20561	6.81669	6.88618	6.43599	6.57874	-1.11924	0.00662705	0.0329158	Thioredoxin superfamily protein
Zm00001d039453	8.76729	8.83059	8.72529	7.72768	7.57464	8.408	-1.1179	0.00498483	0.0267566	3-epi-6-deoxocathasterone 23-monooxygenase
Zm00001d045685	8.99314	9.27011	9.50678	8.85151	8.44254	7.53346	-1.11781	0.011239	0.047672	Unknown
Zm00001d003894	11.2656	11.4553	11.1942	10.3681	10.1403	10.2467	-1.117	1.66645e-10	9.37375e-08	Double Clp-N motif-containing P-loop nucleoside triphosphate hydrolases superfamily protein
Zm00001d022395	12.3458	12.7494	12.17	11.5325	11.0683	11.424	-1.11698	8.73992e-05	0.00155286	Rhythmically expressed protein
Zm00001d036903	9.78543	9.7657	8.93066	8.76616	8.43419	8.63984	-1.11529	0.000205366	0.002823	Plant Tudor-like RNA-binding protein
Zm00001d038405	7.53921	7.34739	7.00611	6.85702	6.7029	6.86053	-1.11317	0.000260137	0.0033401	Ypt/Rab-GAP domain of gyp1p superfamily protein
Zm00001d006470	9.48886	9.87864	9.46533	9.05671	8.09383	8.75977	-1.11296	0.000725602	0.00692048	Methionine aminopeptidase
Zm00001d043296	11.2463	11.4588	10.7449	9.97791	10.1059	10.3005	-1.11296	8.86279e-11	5.48385e-08	zinc knuckle (CCHC-type) family protein
Zm00001d042080	8.52895	8.70046	8.02968	7.85416	7.7806	7.37196	-1.1124	0.000191783	0.00269849	F-box protein
Zm00001d015215	9.92066	9.82873	9.97154	9.25681	8.8756	8.64719	-1.11145	3.40771e-06	0.000146935	Unknown
Zm00001d015720	7.91237	8.30957	8.25423	7.63342	7.22623	7.49935	-1.11138	0.00305577	0.0189597	Unknown
Zm00001d019898	11.3402	11.4311	11.6838	10.6116	10.2271	10.4457	-1.11103	0.000196353	0.00273943	Plastid-specific 30S ribosomal protein 2
Zm00001d032215	12.057	12.108	11.7666	11.4014	10.6226	10.5556	-1.11085	0.000239255	0.00314641	ATP-dependent Clp protease adapter protein CLPS1 chloroplastic
Zm00001d034927	7.20957	7.20561	6.86746	6.69638	6.64841	6.6192	-1.11077	0.00241646	0.01606	Myosin-6
Zm00001d035072	9.60783	10.0718	9.68478	9.15162	8.6072	8.74959	-1.10893	3.46619e-05	0.000806181	Pentatricopeptide repeat-containing protein
Zm00001d038524	10.999	10.9472	10.3359	10.0865	9.69848	9.44967	-1.10804	5.4651e-05	0.00110961	Unknown
Zm00001d022514	8.15363	8.61787	8.56317	7.95785	7.64452	7.44637	-1.10776	0.0105623	0.0457214	Pentatricopeptide repeat-containing protein
Zm00001d020594	6.7584	6.59401	6.61382	6.5223	6.27112	6.17352	-1.10742	0.00667351	0.0330603	Non-structural maintenance of chromosomes element 4 homolog A
Zm00001d015085	10.3795	10.5756	10.4647	9.92978	9.22558	9.13201	-1.10604	0.00143512	0.0112083	Protein LOW PSII ACCUMULATION 2 chloroplastic
Zm00001d008858	9.0784	9.21824	8.8909	8.3951	8.1922	8.01811	-1.10595	1.73012e-07	1.87809e-05	Whole genome shotgun sequence of line PN40024 scaffold_2.assembly12x (Fragment)
Zm00001d048451	9.07062	9.4535	9.74967	8.76941	8.08845	8.68335	-1.10592	0.00188341	0.013531	Pentatricopeptide repeat-containing protein
Zm00001d017567	7.43024	7.44366	7.4554	7.05801	6.77083	6.87565	-1.1043	0.00958396	0.0427778	Chaperonin 60 subunit beta 2 chloroplastic
Zm00001d046835	10.6853	10.7123	10.6263	9.79872	9.53148	9.64917	-1.10428	8.03043e-08	1.0516e-05	rpo2;RNA polymerase2: single copy, isolated by sequence homology and function confirmed by antibodies
Zm00001d021967	6.79029	6.83571	6.91577	6.62336	6.27112	6.49127	-1.10419	0.00374742	0.0218644	Unknown
Zm00001d038027	8.13848	8.1035	8.19318	7.49015	7.35704	7.49935	-1.10367	1.16388e-07	1.38491e-05	Unknown
Zm00001d025108	7.07528	7.02915	6.69156	6.67868	6.30167	6.59921	-1.10215	0.00614621	0.0310509	Unknown
Zm00001d029563	7.70445	7.69435	7.57412	7.1956	7.02903	6.97559	-1.10211	1.00192e-05	0.000330194	protein; Pentatricopeptide (PPR) repeat-containing protein-like
Zm00001d009928	9.48304	9.67171	9.30152	8.54414	8.4131	8.77323	-1.10128	1.10128e-07	1.32959e-05	Mog1/PsbP/DUF1795-like photosystem II reaction center PsbP family protein
Zm00001d017187	9.54959	9.70768	9.55813	8.90862	8.67222	8.43813	-1.10122	7.82299e-06	0.000274248	Co-chaperone GrpE family protein
Zm00001d024699	6.94928	6.79953	7.02753	6.45489	6.46001	6.67653	-1.09983	0.00450461	0.0248901	IQ domain-containing protein IQM2
Zm00001d038720	9.18306	9.07195	8.41555	8.32532	8.0278	7.89695	-1.09948	0.00027414	0.00346348	Unknown
Zm00001d018488	11.0852	11.3369	10.9091	10.3085	9.95795	9.97881	-1.0992	2.93722e-08	4.67276e-06	cyp14;cytochrome P450 14: encodes CYP97C
Zm00001d032172	7.93027	7.81492	7.85956	7.22753	7.06647	7.39099	-1.09878	3.18585e-05	0.000758171	ATP-dependent 6-phosphofructokinase 5 chloroplastic
Zm00001d029720	10.8885	11.3961	11.4892	10.554	9.64969	10.3842	-1.09727	0.00310967	0.0192123	ABC-type Co2+ transport system%2C permease component
Zm00001d005099	9.78069	9.89605	9.3406	8.7759	8.48759	8.98717	-1.09665	1.44965e-07	1.63086e-05	mitochondrial substrate carrier family protein
Zm00001d041362	10.3308	10.4352	9.8275	9.16643	8.92068	9.57687	-1.09653	7.07649e-07	5.21259e-05	rp3;resistance to Puccinia sorghi3: dominant Rp3 resistant
Zm00001d051561	9.66723	9.71555	9.4052	8.86979	8.61458	8.55247	-1.09607	2.25259e-06	0.000111727	Lipid phosphate phosphatase epsilon 2 chloroplastic
Zm00001d053718	9.99199	10.1808	10.0215	9.19319	9.04791	9.08177	-1.09301	1.19387e-07	1.38724e-05	RNA-metabolising metallo-beta-lactamase family protein
Zm00001d027302	9.23957	9.4369	9.0683	8.54414	8.14649	8.42959	-1.092	4.486e-06	0.000180241	SKP1-like protein 21
Zm00001d040463	10.997	11.689	11.1656	10.9201	10.0099	9.58823	-1.09161	0.00347189	0.0206859	Magnesium-protoporphyrin IX monomethyl ester [oxidative] cyclase chloroplastic
Zm00001d025695	8.092	8.40204	8.20148	7.62588	7.48359	7.47314	-1.0916	0.000109742	0.00183062	Pentatricopeptide repeat-containing protein chloroplastic
Zm00001d050889	8.8608	9.39331	9.23785	8.38229	8.26985	8.30413	-1.09075	0.00312194	0.0192544	Oxygen evolving enhancer protein 3
Zm00001d002001	10.6971	10.5842	10.8949	10.0916	9.56384	9.44967	-1.08965	7.25135e-05	0.00138031	Unknown
Zm00001d031445	7.8634	8.27186	7.79388	7.55585	7.27827	7.12766	-1.08877	1.22413e-05	0.000381097	ETHYLENE INSENSITIVE 3-like 3 protein
Zm00001d000312	7.92433	8.05312	7.9119	7.2988	7.14918	7.47314	-1.08867	9.88658e-06	0.000328007	Ubiquitin carboxyl-terminal hydrolase 25
Zm00001d015229	8.2364	8.28274	8.21384	7.47317	7.33783	7.76355	-1.0886	9.23494e-07	6.03073e-05	Protein arginine N-methyltransferase 1.5
Zm00001d033015	6.9757	7.01433	6.90391	6.71374	6.48329	6.46779	-1.08796	0.00810149	0.0380627	Unknown
Zm00001d037240	10.4317	10.6543	10.5906	9.80972	9.44209	9.43295	-1.08738	0.000248281	0.003224	Glutathione S-transferase DHAR3 chloroplastic
Zm00001d003512	12.4802	12.5442	11.9327	11.6071	11.2354	10.9407	-1.08702	2.04642e-05	0.000560276	Zeaxanthin epoxidase chloroplastic
Zm00001d043432	10.2187	10.142	9.98565	9.14416	8.91178	9.39242	-1.08521	1.13011e-07	1.35777e-05	GroES-like zinc-binding alcohol dehydrogenase family protein
Zm00001d001928	8.0052	8.07223	7.71282	7.39369	7.40376	7.05427	-1.08517	0.000190597	0.00269196	Kinesin-like calmodulin binding protein
Zm00001d012247	10.0729	10.617	9.97036	9.46247	8.8938	9.42451	-1.08493	5.41403e-06	0.000209481	Serine hydroxymethyltransferase 7
Zm00001d040464	9.35483	9.49302	9.90009	8.76616	8.36991	8.89811	-1.08452	0.000606826	0.00612485	Duplicated homeodomain-like superfamily protein
Zm00001d032353	11.811	12.3811	11.2002	11.2276	10.1739	10.9064	-1.08446	0.000414351	0.00466781	phot2;blue-light receptor phototropin 2:
Zm00001d008612	9.82735	10.0028	10.0031	8.96067	8.75114	9.26106	-1.08432	0.00145369	0.011307	Putative homeobox DNA-binding domain superfamily protein
Zm00001d046192	7.37649	7.65153	7.17612	6.96899	6.57	7.07928	-1.08338	0.00792665	0.0374756	Unknown
Zm00001d034892	9.65348	10.4505	10.1585	9.40549	8.9088	9.15264	-1.08249	0.000706482	0.00679837	ppr53;pentatricopeptide repeat53: mutants exhibit a range of chlorotic phenotypes; specifically reduce transcript levels of ndhA (cp) and rrn23 (cp)
Zm00001d025948	10.6207	11.1345	10.3987	9.35477	9.35765	10.3244	-1.08191	0.000573241	0.00587483	Putative translation elongation factor family protein
Zm00001d043662	10.6564	10.7172	10.1164	9.93553	9.61196	8.87338	-1.08167	0.00265319	0.0171453	Alpha-amylase 3 chloroplastic
Zm00001d003373	10.3606	10.5127	10.3377	9.65098	9.18197	9.42451	-1.08129	2.10322e-06	0.000106015	Unknown
Zm00001d048284	10.6065	10.7357	10.8628	9.92834	9.60283	9.68665	-1.07964	0.000126742	0.00202508	YlmG homolog protein 2 chloroplastic
Zm00001d028221	10.1073	10.6149	10.3934	9.67525	9.16962	9.3618	-1.07736	0.000229732	0.00304872	atp4;ATP synthase4: Chloroplast PPR-SMR protein. Activates atpB translation. Binds atpB 5'UTR. (A. Barkan, 2015)required for normal accumulation of the chloroplast ATP synthase
Zm00001d002688	8.43815	8.23308	7.99157	7.34719	7.63694	7.599	-1.07697	7.4642e-06	0.000265003	Mitogen-activated protein kinase kinase kinase YODA
Zm00001d047065	8.1334	8.1158	7.79388	7.5069	7.42195	7.13943	-1.07603	0.00013096	0.00207121	Unknown
Zm00001d042033	7.93619	8.01406	7.62632	7.25861	7.22623	7.2509	-1.07485	6.43778e-05	0.00126156	Pentatricopeptide repeat-containing protein mitochondrial
Zm00001d049282	9.93918	9.93363	9.88134	8.4078	8.50361	9.67781	-1.07449	0.00366757	0.0215088	Cytokinin-O-glucosyltransferase 1
Zm00001d053802	8.97099	9.25122	8.85775	8.35629	8.15678	8.08586	-1.07412	2.40878e-09	7.0138e-07	dek10;defective kernel10: collapsed endosperm; lethal; cultured embryos green, curled, stubby; encodes a E-subgroup PPR protein
Zm00001d029215	7.17747	7.34739	6.97314	6.88618	6.64841	6.59921	-1.07396	0.00865638	0.0398893	Villin-2
Zm00001d023314	13.5796	13.6396	13.8535	13.0253	11.93	12.7368	-1.07391	0.00388297	0.0224226	Putative phototropic-resoponsive NPH3 family protein
Zm00001d038006	10.1689	10.3855	9.8976	9.41789	9.09052	9.11107	-1.07357	7.11689e-05	0.00135808	Tetratricopeptide repeat (TPR)-like superfamily protein
Zm00001d005047	7.87581	8.05952	8.1205	7.63342	7.22623	7.19652	-1.07273	0.000202204	0.00279427	Unknown
Zm00001d032849	9.85313	9.55143	10.3395	9.25451	8.81634	8.96104	-1.07111	0.00377865	0.0219895	RING/U-box superfamily protein
Zm00001d032131	7.1332	7.08649	7.14795	6.95564	6.43599	6.57874	-1.07049	0.00480463	0.0260549	Scar-like domain-containing protein WAVE 5
Zm00001d004814	7.17747	7.79169	7.37982	7.15159	6.93621	6.69484	-1.07044	0.000964389	0.00841927	embryo defective 2739
Zm00001d013013	11.5429	12.0456	11.7347	11.0638	10.3767	10.7656	-1.06983	0.000181653	0.00260784	Magnesium-chelatase subunit ChlD chloroplastic
Zm00001d045746	8.53658	8.85595	8.33912	7.94606	7.64452	7.89059	-1.0683	3.75189e-06	0.000157924	DNA topoisomerase
Zm00001d051872	10.853	11.0131	10.1575	9.78605	9.73903	9.68665	-1.06802	0.000548434	0.00568415	Aquaporin PIP1-5
Zm00001d032204	8.86982	9.20708	9.19376	8.46153	7.94642	8.33658	-1.0672	0.00081007	0.00745602	Arabinanase/levansucrase/invertase
Zm00001d026301	8.88769	9.09639	8.85775	8.35629	8.05017	7.97694	-1.06649	2.44109e-06	0.000116375	Protein FAR1-RELATED SEQUENCE 5
Zm00001d039315	7.71847	7.57061	7.31575	7.12892	7.21553	6.5362	-1.06466	0.00799909	0.0377028	P-loop containing nucleoside triphosphate hydrolases superfamily protein
Zm00001d018891	10.7342	10.938	10.7401	10.1521	9.58254	9.67071	-1.06414	1.43721e-05	0.000429083	crp4;chloroplast RNA processing4: Chloroplast polynucleotide phosphorylase, 3?-5? exoribonuclease involved in RNA processing and decay. (A. Barkan, 2015)chloroplast RNA processing and turnover; INDEL probe TIDP3337.
Zm00001d047302	9.68255	9.71359	9.46701	8.8205	8.62192	8.74618	-1.06349	4.26562e-08	6.28417e-06	Putative chaperone clbp family protein
Zm00001d043909	9.04703	9.51577	8.91835	8.41621	8.23642	8.3638	-1.06305	5.56715e-07	4.40214e-05	Callose synthase 11
Zm00001d035960	9.93208	9.83778	9.62737	8.99434	8.80354	8.8796	-1.06268	1.10134e-06	6.71107e-05	DNA-directed RNA polymerase III subunit 2
Zm00001d002490	10.9225	11.4299	11.1972	10.5962	9.79136	10.0907	-1.06242	0.000518916	0.00547917	Plastid-specific 30S ribosomal protein 2
Zm00001d037098	8.69792	8.64733	8.1205	7.80239	7.5905	7.90327	-1.05985	4.95173e-05	0.00102729	Putative HLH DNA-binding domain superfamily protein isoform 1%3B Putative HLH DNA-binding domain superfamily protein isoform 2
Zm00001d017208	8.52513	8.16983	8.30503	7.66317	7.62165	7.61486	-1.05958	0.000169584	0.00248797	Tic20-like protein
Zm00001d003088	10.3575	10.3329	10.7566	9.7924	9.2136	9.54222	-1.05941	0.00149964	0.0115662	Protein LOW PSII ACCUMULATION 1 chloroplastic
Zm00001d019693	7.62451	7.82258	7.54718	7.25861	7.10267	6.90521	-1.05862	9.10897e-05	0.00160312	40S ribosomal protein S4-3
Zm00001d051609	9.94765	9.81598	9.6438	9.05139	9.07203	8.5127	-1.05787	2.72195e-06	0.000125687	Heat shock 70 kDa protein 17
Zm00001d020589	9.30058	8.81589	9.15456	8.30277	8.34334	8.18664	-1.05621	1.97419e-05	0.000546547	DUF581 family protein
Zm00001d012673	10.0664	10.447	9.83272	9.46446	8.94124	9.1603	-1.05589	0.000134875	0.00211143	uvrB/uvrC motif-containing protein
Zm00001d024305	7.61699	7.6162	7.38759	7.15159	6.93621	6.90521	-1.05587	2.32475e-05	0.000611451	Methyl-CpG-binding domain-containing protein 13
Zm00001d009220	8.54793	8.53912	8.01552	7.85416	7.50064	7.6383	-1.05584	0.000172517	0.00251609	binding
Zm00001d012029	11.4734	11.401	11.4722	10.6617	10.2908	10.3645	-1.05389	8.83394e-06	0.000301989	S-adenosyl-L-methionine-dependent methyltransferases superfamily protein
Zm00001d050134	8.37128	8.52555	8.25423	7.69224	7.62165	7.70612	-1.05386	6.54496e-05	0.00126994	Bifunctional aspartokinase/homoserine dehydrogenase 2 chloroplastic
Zm00001d000076	7.60943	7.53291	7.51966	7.15159	7.18284	6.6192	-1.05155	0.00296056	0.018555	Pentatricopeptide repeat-containing protein
Zm00001d044774	10.2758	10.2941	10.1302	9.58843	9.00676	9.24195	-1.05119	6.63432e-06	0.000243017	RNI-like superfamily protein
Zm00001d038576	9.73736	9.65542	9.45011	8.58924	8.88169	8.72555	-1.05041	1.92079e-07	1.9891e-05	Calcium-transporting ATPase 4 plasma membrane-type
Zm00001d028162	8.68431	9.21824	8.91092	8.53264	7.85332	7.97096	-1.05025	0.000239703	0.00314729	sfp1;sulfate permease1:
Zm00001d042057	6.9757	7.35848	7.3075	6.50048	6.73749	7.00246	-1.04789	0.00984597	0.0435623	Non-specific phospholipase C2
Zm00001d015125	8.5888	8.30957	8.67331	7.88551	7.71077	7.7982	-1.04591	0.000109876	0.00183126	PRA1 family protein H
Zm00001d038547	12.5949	12.7554	13.0206	12.1448	11.5798	11.5252	-1.04385	0.00131911	0.0105521	Glutamate-1-semialdehyde 21-aminomutase 2 chloroplastic
Zm00001d016453	7.40367	7.60721	7.4554	7.03332	6.99024	6.87565	-1.04381	1.12176e-05	0.000358703	Pentatricopeptide repeat-containing protein
Zm00001d017256	7.03901	6.81779	6.87975	6.431	6.77083	6.36551	-1.04366	0.00404874	0.023105	embryo sac development arrest 6
Zm00001d051976	7.89421	8.0973	7.51966	7.40278	7.12617	7.2076	-1.04326	8.94907e-05	0.0015832	ss5;starch synthase5:
Zm00001d045319	7.20957	7.2181	6.91577	6.87171	6.41114	6.73039	-1.04317	0.00298951	0.0186892	Pentatricopeptide repeat-containing protein
Zm00001d015651	9.61673	10.1332	9.76612	9.09078	8.58108	9.1346	-1.04302	0.000641983	0.00637006	Lycopene beta cyclase chloroplastic
Zm00001d029286	7.41259	7.08649	6.96191	6.56423	6.66695	6.91967	-1.04216	0.0119569	0.0498038	Putative endonuclease or glycosyl hydrolase
Zm00001d016238	7.49011	7.7358	7.29081	7.16275	6.9081	6.87565	-1.04193	0.00429567	0.0240974	Unknown
Zm00001d033473	11.1249	11.3876	11.2724	10.6943	10.025	10.0185	-1.04171	0.00175114	0.0128504	antitermination NusB domain-containing protein
Zm00001d012918	9.0784	9.38097	8.72529	8.61851	8.18217	7.92829	-1.04028	0.000448349	0.00492527	Flap endonuclease 1
Zm00001d003277	9.14656	9.42011	8.91588	8.61851	8.12567	8.26124	-1.03965	6.11778e-06	0.000227943	Stachyose synthase
Zm00001d032528	9.02303	8.7973	8.84219	8.24234	7.87879	8.17122	-1.03929	9.50572e-06	0.000318789	Unknown
Zm00001d027723	11.4851	11.5847	10.6203	10.3628	10.0547	10.4765	-1.03838	8.36974e-05	0.0015172	ABC-2 type transporter family protein
Zm00001d051864	8.69453	8.91226	7.99639	7.91006	7.68175	7.93447	-1.0371	9.3629e-05	0.00164232	ppr521;pentatricopeptide repeat521:
Zm00001d021150	8.04386	7.71109	7.23047	7.08216	6.99024	7.31297	-1.03573	0.00111686	0.00935128	Unknown
Zm00001d010899	9.82582	9.81781	10.2625	8.99156	9.17951	9.06825	-1.03498	0.00318351	0.0194933	Os05g0140333 protein
Zm00001d044208	11.404	11.6414	11.4338	10.7852	10.0851	10.5785	-1.03491	0.000313071	0.00380575	P-loop containing nucleoside triphosphate hydrolases superfamily protein
Zm00001d033039	8.08145	8.16983	8.08941	7.64838	7.47497	7.22945	-1.03441	0.00145815	0.0113274	Subtilisin-like protease SBT1.8
Zm00001d034468	7.61699	7.2548	7.50566	6.95564	7.07867	6.8296	-1.0333	0.000121062	0.00195835	Protein binding protein
Zm00001d048181	9.04703	9.06267	8.98356	8.42456	8.19718	8.04675	-1.03278	0.000565123	0.00580847	Chloroplast 30S ribosomal protein S10
Zm00001d035234	7.92433	7.42292	7.74235	7.46459	7.05413	6.8296	-1.03238	0.00235935	0.0158078	protein; Tyrosine specific protein phosphatase-like
Zm00001d032148	11.6021	11.7112	11.7109	10.4536	10.3724	11.1159	-1.0323	0.00315894	0.0193908	hct9;hydroxycinnamoyltransferase9: down-regulated in Rp1-D21 mutant lines
Zm00001d003612	9.64828	9.84138	9.78643	8.93199	8.78085	8.92542	-1.03076	5.07686e-08	7.39131e-06	Translocon Tic40
Zm00001d020006	7.54721	7.60721	7.26533	7.09404	7.13773	6.57874	-1.03055	0.00240367	0.0160223	Pyrophosphate--fructose 6-phosphate 1-phosphotransferase subunit alpha 2
Zm00001d043167	11.4875	12.0264	11.8588	11.1963	10.1554	10.9124	-1.03051	0.00168338	0.0125116	PsbP domain-containing protein 6 chloroplastic
Zm00001d051062	10.0029	10.0656	10.0419	9.26371	8.91475	9.20047	-1.03004	0.00069329	0.00670794	GrpE protein homolog
Zm00001d037273	12.5305	12.5996	12.2868	11.6254	11.3177	11.4635	-1.02957	8.85327e-06	0.000302232	Peptide methionine sulfoxide reductase msrB
Zm00001d043860	9.70772	9.81232	9.37685	8.89975	8.77102	8.64352	-1.02945	1.2678e-07	1.45944e-05	evolutionarily conserved C-terminal region 8
Zm00001d025848	10.482	10.3695	10.6814	9.93265	9.37279	9.3618	-1.02928	0.000855318	0.0077571	plastid transcriptionally active 5
Zm00001d049543	10.4176	10.3494	9.42264	9.14416	9.05061	9.43505	-1.02888	0.000306101	0.00373754	cca1;circadian clock associated1: myb transcription factor - clock gene
Zm00001d008649	8.08145	7.42292	7.74235	6.90046	7.50908	7.10373	-1.028	0.00968504	0.0430582	RING/U-box superfamily protein
Zm00001d044987	8.64969	9.05645	8.69954	8.23758	7.92832	7.95284	-1.0278	9.40467e-05	0.00164801	Putative DUF231 domain containing family protein
Zm00001d033882	8.2364	8.05952	8.52117	7.38454	7.44875	7.92208	-1.0275	0.000843077	0.00768268	Lecithin-cholesterol acyltransferase-like 1
Zm00001d004782	10.1797	10.4727	10.1933	9.48621	9.15214	9.44551	-1.02746	8.44506e-07	5.82215e-05	Transducin/WD40 repeat-like superfamily protein
Zm00001d002129	10.3415	10.5874	9.69198	9.30886	8.84784	9.72144	-1.02731	6.07671e-05	0.00120802	Protein kinase superfamily protein
Zm00001d038161	13.0879	13.4488	12.9956	12.3292	11.5442	12.4985	-1.02689	0.00072936	0.00694028	resistance to phytophthora 1
Zm00001d019948	8.66711	9.08422	8.44705	8.09173	7.80751	8.08034	-1.02639	1.98312e-05	0.000547792	Protein ENHANCED DOWNY MILDEW 2
Zm00001d038146	11.2022	11.5615	10.6014	10.3424	9.8542	10.3755	-1.02509	0.000283104	0.00354237	Oxidoreductase%2C 2OG-Fe oxygenase family protein
Zm00001d040082	10.6382	10.8989	10.458	9.91676	9.59917	9.67071	-1.02446	2.05285e-09	6.12146e-07	DExH-box ATP-dependent RNA helicase DExH3
Zm00001d014035	8.16861	8.4699	8.02026	7.62588	7.40376	7.64601	-1.02401	6.04109e-05	0.00120384	Pentatricopeptide repeat-containing protein mitochondrial
Zm00001d023802	10.4226	10.4552	10.6233	9.57926	9.51599	9.62364	-1.02368	5.1728e-06	0.000201935	Heat shock 70 kDa protein 6 chloroplastic
Zm00001d016863	9.61318	9.89951	9.76476	9.09337	8.59979	8.93142	-1.02363	0.000152993	0.00230837	Pentatricopeptide repeat-containing protein
Zm00001d048524	10.8226	11.047	10.636	10.1272	9.59733	9.91717	-1.02331	0.000152224	0.00230141	nta1;N-terminal amidase1: NCBI: CemA-like proton extrusion protein-related
Zm00001d006198	10.5051	10.4681	10.2273	9.4363	9.11394	9.81139	-1.02293	0.000112928	0.00186083	B-box zinc finger protein 19
Zm00001d015628	11.2565	11.2659	11.3465	10.3964	10.0981	10.4519	-1.02282	0.000476162	0.00514854	Ribosome-like protein
Zm00001d003212	9.82735	10.0267	9.81438	9.17866	8.99838	8.8258	-1.02194	8.42795e-05	0.00152257	Probable protein kinase
Zm00001d036575	8.98211	9.02176	8.51459	7.96953	7.78738	8.42959	-1.02042	0.000105794	0.00178852	Putative ribosomal protein S4 (RPS4A) family protein
Zm00001d016849	7.62451	7.42292	7.51966	7.1956	6.94998	6.84519	-1.01995	6.05413e-05	0.00120547	TPX2 (targeting protein for Xklp2) protein family
Zm00001d017130	9.15393	9.19583	9.08158	8.37367	8.11514	8.50461	-1.01867	4.87421e-06	0.000191791	Transcription termination factor MTERF5 chloroplastic
Zm00001d038206	7.16656	7.2548	6.97314	6.62336	6.72036	6.78129	-1.01866	0.00068863	0.0066884	Pentatricopeptide repeat-containing protein mitochondrial
Zm00001d007500	9.56988	9.87162	9.53429	8.87282	8.69324	8.84184	-1.01834	5.6071e-09	1.36055e-06	Replication factor C subunit 1
Zm00001d032185	8.1785	8.41194	7.97699	7.6558	7.32811	7.61486	-1.01827	0.000635013	0.00633988	Selenium-binding protein-like
Zm00001d018125	6.8657	6.79953	6.74925	6.5223	6.52783	6.33739	-1.01787	0.00452983	0.0249974	ATP binding protein
Zm00001d026350	7.38562	7.66021	7.41819	7.12892	6.80304	6.98911	-1.01658	0.000265434	0.00338087	Pentatricopeptide repeat-containing protein
Zm00001d013847	8.89359	9.19016	8.39054	8.18904	8.04462	8.04675	-1.01644	2.93366e-05	0.000715291	fringe-related protein
Zm00001d027271	9.86511	9.72143	8.92082	8.80156	8.58108	8.7359	-1.01637	0.000580858	0.0059343	50S ribosomal protein L35
Zm00001d034082	8.31445	8.33066	8.11169	7.95785	7.5258	7.15108	-1.01633	0.00663098	0.0329221	OsWRKY4 - Superfamily of TFs having WRKY and zinc finger domains
Zm00001d020537	10.0664	10.4387	9.90752	9.22418	8.98995	9.50472	-1.01556	0.000247893	0.00322065	o5;opaque endosperm5: like o1; virescent to yellow or white seedlings
Zm00001d011445	9.22332	9.376	8.94528	8.62573	8.25085	8.24174	-1.01474	7.25014e-05	0.00138031	Peptide deformylase 1B chloroplastic/mitochondrial
Zm00001d013425	8.21258	8.22745	8.68503	7.70653	7.43095	7.92829	-1.01325	0.0107137	0.0461403	Tsr2248 protein
Zm00001d032332	10.5382	10.5604	10.7248	9.874	9.33574	9.78532	-1.01324	8.51883e-05	0.00153134	Quinone oxidoreductase-like protein At1g23740
Zm00001d033551	11.0678	11.5262	10.6771	10.1668	9.729	10.5343	-1.013	0.000515127	0.00544846	Phosphoglycerate mutase-like family protein
Zm00001d043330	7.68314	8.00744	7.55397	7.15159	7.21553	7.2076	-1.01288	0.000262416	0.00335631	maternal effect embryo arrest 22
Zm00001d031720	8.34534	8.16983	8.33162	7.78912	7.60617	7.42819	-1.01037	4.37218e-05	0.000938521	Pentatricopeptide repeat-containing protein
Zm00001d043320	7.65416	7.80722	7.44805	7.08216	7.09074	7.12766	-1.01024	1.2544e-05	0.000388082	Tetratricopeptide repeat (TPR)-like superfamily protein
Zm00001d025222	8.57037	8.98946	8.31649	7.99259	7.78738	7.97694	-1.00893	5.96083e-05	0.00119265	splicing factor-related
Zm00001d026654	9.91779	10.0155	9.8091	9.24524	8.75447	9.08177	-1.00798	1.34197e-06	7.67059e-05	Pentatricopeptide repeat-containing protein chloroplastic
Zm00001d009587	7.38562	7.302	7.4554	6.94212	6.81875	6.948	-1.00783	8.87589e-05	0.00157363	Putative MAP kinase family protein
Zm00001d012141	11.1341	10.8524	11.256	10.3702	9.85266	10.1708	-1.00674	0.00144061	0.0112441	Protein PLASTID TRANSCRIPTIONALLY ACTIVE 10
Zm00001d041701	10.4723	10.6965	10.6742	9.85137	9.5487	9.67426	-1.00633	0.00120046	0.00982848	Acyl carrier protein 2 chloroplastic
Zm00001d043838	8.15363	7.54244	7.9016	7.22753	7.41289	7.2509	-1.0063	0.00162473	0.0122264	Transparent testa 12 protein
Zm00001d019573	10.4586	10.5831	10.3081	9.5589	9.30222	9.73513	-1.00577	9.38165e-07	6.05617e-05	caf1;crs2 associated factor1: CRS2-associated factor 1. CRM domain chloroplast RNA binding protein. Interacts with CRS2, promotes splicing of several chloroplast group II introns and binds to those introns in vivo. (A. Barkan, 2015)ivory to very pale yellow leaf, seedling lethal, chloroplast intron II splicing
Zm00001d015198	8.73138	8.71244	9.10127	8.4078	8.03903	7.79134	-1.00573	0.00533	0.0281034	S-adenosyl-L-methionine-dependent methyltransferases superfamily protein
Zm00001d014864	9.78069	9.85569	9.23785	8.74646	8.78085	8.87025	-1.0047	7.67246e-08	1.01883e-05	TRF-like 10
Zm00001d026111	7.48173	7.41241	7.29081	6.79597	6.87919	7.05427	-1.00405	0.00420038	0.0237164	ago1b;argonaute1b: Ortholog of Arabidopsis ago1
Zm00001d016456	9.96721	10.1921	9.27485	9.05671	8.83532	9.07907	-1.00284	2.51732e-05	0.000648996	High mobility group B protein 15
Zm00001d002836	9.63609	9.6838	9.32584	8.7759	8.84784	8.50866	-1.00244	5.15719e-09	1.2764e-06	downstream target of AGL15 2
Zm00001d049293	9.14409	9.18733	8.47446	8.30731	7.90379	8.34571	-1.00208	0.000103426	0.00176172	Putative leucine-rich repeat receptor-like protein kinase family protein
Zm00001d015212	9.6638	9.70965	8.82645	8.80156	8.71395	8.31813	-1.00133	0.00251899	0.0165196	ATP-dependent DNA helicase Q-like 4A
Zm00001d011454	12.7347	13.28	12.6639	12.0848	11.9234	11.7878	-1.00109	6.97699e-06	0.000252826	cah6;carbonic anhydrase6: predicted beta carbonic anhydrase
Zm00001d020978	8.5888	8.53912	7.81614	7.66317	7.60617	7.76355	-1.00075	8.50184e-05	0.00153134	P-loop containing nucleoside triphosphate hydrolases superfamily protein
Zm00001d029139	7.40367	7.46406	7.26533	7.15159	6.84943	6.63873	-1.00042	0.001238	0.0100658	Alpha-humulene/(-)-(E)-beta-caryophyllene synthase
Zm00001d033181	9.32035	8.84514	9.29395	8.57062	8.28393	8.25153	-1.0004	0.00315523	0.0193788	fructokinase-like 2
Zm00001d050978	8.63913	8.63478	8.42964	9.32212	9.54298	9.28692	1.00061	4.26613e-07	3.57921e-05	Vacuolar protein sorting-associated protein 20 homolog 2
Zm00001d038165	9.22332	9.19016	9.40345	9.90656	10.0799	10.4498	1.00104	0.000483763	0.00520571	Putative GID1-like gibberellin receptor
Zm00001d040544	9.27379	8.96309	9.46533	10.0565	10.3222	10.0101	1.00188	0.00033136	0.00396767	Hydrophobic protein LTI6B
Zm00001d012103	9.26247	9.46991	9.56443	10.1814	10.4966	10.3233	1.00322	3.22886e-05	0.00076327	ald2;aldolase2: second aldolase locus initially found by RFLP mapping using an ald1 probe
Zm00001d000434	9.38642	9.15862	10.4921	10.8812	10.9592	10.2479	1.00337	0.0103128	0.0449606	Adenine/guanine permease AZG1
Zm00001d028713	8.40929	8.51643	8.47446	9.04605	9.52762	9.21034	1.00358	0.00133813	0.0106525	Probable sugar phosphate/phosphate translocator
Zm00001d020636	13.7847	13.7422	14.1129	14.6394	15.0884	14.9063	1.00471	0.00012174	0.00196381	Cysteine proteinase 2
Zm00001d022449	8.5888	8.89839	8.66445	9.23358	9.40049	9.95272	1.00481	0.0029593	0.0185518	Potassium transporter 2
Zm00001d043652	8.92564	9.32016	9.30528	10.1958	10.1428	9.89297	1.00851	0.000182324	0.00261293	Probable choline kinase 2
Zm00001d049727	7.78635	7.86019	8.26217	8.52103	8.99277	8.62504	1.00915	0.00804956	0.0378902	Acidic endochitinase
Zm00001d018374	6.57969	6.59401	6.64575	7.10579	6.77083	7.06685	1.00951	0.007706	0.0367412	Transcription factor bHLH69
Zm00001d024906	7.40367	7.20561	7.60699	7.69941	7.87247	8.44238	1.0108	0.00274253	0.0175703	Glyoxylate/hydroxypyruvate reductase HPR3
Zm00001d038403	7.60181	7.66883	8.02498	8.47363	8.50361	8.47592	1.01163	0.00115855	0.00957898	Unknown
Zm00001d003616	10.1713	10.1229	9.68911	10.7963	11.0199	11.032	1.01265	0.00832879	0.0387904	Zinc finger CCCH domain-containing protein 28
Zm00001d035616	9.69603	10.1522	9.60923	10.9466	11.0926	10.0987	1.01309	0.00360547	0.0212212	Soluble inorganic pyrophosphatase 4
Zm00001d010527	7.60943	7.5519	8.09837	8.38229	8.86333	8.10228	1.01477	0.00280896	0.0178826	Fasciclin-like arabinogalactan protein 4
Zm00001d019358	10.2936	9.97681	10.334	10.858	11.5932	10.9229	1.01488	0.00221059	0.0151222	B12D protein
Zm00001d037949	9.34629	9.35089	9.54228	10.2486	10.382	10.3491	1.01515	1.59224e-05	0.000460972	Probable protein phosphatase 2C 73
Zm00001d010061	9.1292	9.25394	9.57225	10.1146	9.77358	10.6764	1.0161	0.00189787	0.0135833	Unknown
Zm00001d031717	7.27122	7.59816	7.73062	8.09173	8.01078	8.47592	1.01763	0.000173818	0.00252909	Transcription factor bHLH28
Zm00001d051804	11.9478	11.9973	12.3263	13.0799	13.4377	12.6942	1.01815	2.60481e-06	0.00012187	Glutamine synthetase root isozyme 4
Zm00001d012203	6.93582	6.76195	7.1384	7.20634	7.55857	7.599	1.01818	0.000916353	0.00813942	Electron transporter
Zm00001d014315	6.51787	6.52148	6.59739	6.84211	7.01626	6.87565	1.01834	0.00926249	0.0418181	Lipid binding protein
Zm00001d048789	9.97276	9.92008	10.276	11.001	11.0557	10.9949	1.01889	8.70277e-06	0.000299574	Unknown
Zm00001d008356	6.80585	6.78093	6.80357	7.15159	7.24733	7.34283	1.01897	0.000165529	0.0024415	C2H2 and C2HC zinc fingers superfamily protein
Zm00001d009693	7.22008	7.2181	7.15742	7.70653	7.88509	7.71344	1.01943	0.00231668	0.0156148	Protein REDUCED WALL ACETYLATION 3
Zm00001d051403	9.15883	9.19016	9.13348	9.59025	10.0413	10.4206	1.02	0.00361147	0.0212414	pip1d;plasma membrane intrinsic protein1: differs in nucleotide sequence from pip1c but encodes the same protein.
Zm00001d035770	9.4966	9.26474	9.54547	10.185	10.542	10.329	1.02055	3.88966e-07	3.31963e-05	Phosphatidylinositol/phosphatidylcholine transfer protein SFH13
Zm00001d042575	7.27122	7.39113	7.37199	7.99259	8.03903	7.83194	1.02086	7.07339e-08	9.56647e-06	Serine/threonine-protein kinase RIO2
Zm00001d052565	7.41259	7.53291	7.27388	7.74848	8.05017	8.26124	1.02109	7.26187e-05	0.00138042	Unknown
Zm00001d039311	8.22216	8.14609	8.52117	9.02722	9.37064	8.8858	1.02182	0.000267524	0.00339549	Proline-rich receptor-like protein kinase PERK1
Zm00001d033090	8.12317	8.06589	8.48123	8.76616	9.1319	9.16284	1.02368	4.55204e-05	0.000963756	Secretory carrier-associated membrane protein 3
Zm00001d034725	8.68431	8.3719	8.23014	9.22889	9.28401	9.27991	1.0245	0.00572009	0.0295619	Haloacid dehalogenase-like hydrolase (HAD) superfamily protein
Zm00001d034031	7.71148	7.71938	7.71878	8.17912	8.27925	8.72901	1.02453	0.00105957	0.00901758	Unknown
Zm00001d032866	9.29615	9.38097	9.76476	10.2929	10.4627	10.5047	1.02617	0.00028611	0.00356557	UDP-glycosyltransferase 86A2
Zm00001d005692	7.46481	6.9993	6.9391	7.69941	7.5258	7.92208	1.027	0.000394238	0.00450896	Homeobox-leucine zipper protein HAT5
Zm00001d053674	8.73138	8.97304	8.76166	9.53634	9.4131	10.0557	1.02715	0.000168935	0.00247991	Tubulin binding cofactor C domain-containing protein
Zm00001d051675	8.44222	8.42177	8.55038	9.27967	9.44823	9.16538	1.02762	0.000479507	0.00517341	Transmembrane 9 superfamily member 12
Zm00001d017709	7.28119	7.11407	7.71282	7.69224	7.96428	8.35478	1.02816	0.00349369	0.0207559	Secretory carrier-associated membrane protein 4
Zm00001d048497	7.5709	7.5233	7.56072	8.10231	8.33436	8.21697	1.0303	2.49163e-06	0.000117687	Unknown
Zm00001d041343	9.97552	10.093	10.4672	10.9048	11.3343	11.2178	1.03069	0.000182702	0.00261628	Probable disease resistance protein
Zm00001d011835	7.37649	7.20561	7.11905	7.80897	7.90379	7.77055	1.03192	0.00011342	0.00186522	NAD(H) kinase 1
Zm00001d034859	8.93712	8.88439	8.97409	9.54954	10.2517	9.53245	1.03255	0.00173306	0.0127734	cobalt ion binding
Zm00001d012644	7.19897	7.5233	7.40299	7.8793	7.80083	8.29943	1.03378	0.00178796	0.0130422	F-box protein
Zm00001d010723	7.82544	7.72762	7.61347	8.1641	8.71737	8.3638	1.03455	0.00781672	0.0370863	TRAM LAG1 and CLN8 (TLC) lipid-sensing domain containing protein
Zm00001d014666	6.7584	6.57054	6.87975	6.85702	7.24733	7.40973	1.0358	0.00667024	0.0330574	Pentatricopeptide repeat-containing protein
Zm00001d017755	7.07528	6.93695	7.0589	7.67779	7.76693	7.15108	1.03644	0.00421575	0.023773	Rop guanine nucleotide exchange factor 14
Zm00001d032377	7.19897	7.38034	7.44065	7.87306	8.20215	7.79134	1.03708	0.00592648	0.0302996	Uncharacterised conserved protein UCP031088 alpha/beta hydrolase
Zm00001d008816	9.64828	9.6858	9.85851	10.5075	11.041	10.4363	1.03902	0.00115804	0.00957898	ATP-dependent 6-phosphofructokinase 4 chloroplastic
Zm00001d023636	8.59245	8.56144	8.45739	9.29322	9.63543	9.19054	1.0397	2.08358e-06	0.000105457	Zinc finger CCCH domain-containing protein 67
Zm00001d003457	10.0586	9.81048	10.3819	11.2468	11.0795	10.8836	1.04058	0.000691807	0.00670129	PLAT domain-containing protein 3
Zm00001d034124	7.02664	6.81779	7.09936	7.39369	7.54229	7.60695	1.04284	0.00542081	0.0284912	Probable prolyl 4-hydroxylase 9
Zm00001d021952	8.43815	8.00744	8.46766	9.09337	9.16465	9.17298	1.04359	6.00084e-05	0.00119872	Calcium-dependent lipid-binding (CaLB domain) family protein
Zm00001d043193	8.99588	9.45585	8.62543	10.2301	10.0838	9.51865	1.04499	0.00160183	0.0121017	Unknown
Zm00001d053080	7.46481	7.41241	7.6703	8.24709	8.52339	7.68391	1.04549	0.0042803	0.0240603	Protein kinase protein with adenine nucleotide alpha hydrolases-like domain
Zm00001d010325	7.40367	7.4539	7.69477	8.07571	8.15678	8.3593	1.04659	1.11699e-06	6.76967e-05	sbip1b;small basic membrane intrinsic protein1b:
Zm00001d044921	8.0052	7.76803	7.82165	8.64718	8.52731	8.6726	1.04683	0.00402949	0.0230323	Probable carboxylesterase 2
Zm00001d012962	7.25103	7.54244	7.98186	8.30277	8.47138	8.19683	1.04688	0.002939	0.0184714	Probable protein phosphatase 2C 4
Zm00001d051272	10.9696	11.0258	10.4478	12.1592	11.7386	11.5687	1.04764	0.000200004	0.00277317	Ascorbate-specific transmembrane electron transporter 1
Zm00001d038222	7.1332	7.16728	7.10925	7.62588	7.73212	7.76355	1.04764	1.78385e-05	0.000502279	Probable magnesium transporter NIPA4
Zm00001d025654	7.60943	7.35848	7.24803	7.6705	7.97018	8.43813	1.04961	0.00894154	0.0407781	Unknown
Zm00001d035677	6.83623	6.90431	7.22159	7.78912	7.47497	7.30285	1.05032	0.00609368	0.0308928	Putative RING zinc finger domain superfamily protein
Zm00001d026050	8.11286	8.15206	8.27399	9.06464	9.0879	8.79317	1.05034	2.95507e-05	0.000717742	Unknown
Zm00001d026191	8.47439	8.26639	9.36607	9.48621	10.0614	9.39025	1.05158	0.00177014	0.0129618	Ethylene-responsive transcription factor 1A
Zm00001d042282	10.4135	10.5712	10.6278	11.6285	11.5508	11.4449	1.0524	1.33714e-14	4.72775e-11	Aldolase-type TIM barrel family protein
Zm00001d010759	6.65556	6.8706	6.81669	7.20634	7.17173	7.36233	1.05356	0.00618777	0.0311789	DNA-binding WRKY
Zm00001d009714	8.85778	9.34072	9.51167	10.2077	10.424	9.92016	1.05448	0.00710967	0.0346591	Jasmonic acid-amido synthetase JAR1
Zm00001d032372	6.47381	6.49577	6.59739	6.78008	7.04165	6.86053	1.05449	0.00390534	0.0225104	Unknown
Zm00001d027630	8.95698	8.55701	8.68794	9.66317	9.94068	9.19303	1.0558	0.00575571	0.0296655	Phosphatidylinositol N-acetyglucosaminlytransferase subunit P-related
Zm00001d029056	10.2117	9.92687	10.2968	11.2978	11.3621	10.6835	1.05599	0.00376756	0.0219456	Vacuolar-sorting receptor 1
Zm00001d014435	9.50429	9.37848	9.52625	10.4665	10.6573	10.096	1.05677	1.26715e-05	0.000390133	D-xylose-proton symporter-like 1
Zm00001d038753	8.35837	8.15801	8.22201	8.89381	9.49244	8.70461	1.05737	0.00134556	0.0106945	Ubiquitin domain-containing protein
Zm00001d011879	8.72475	8.94298	8.7589	9.45246	9.47251	10.1026	1.05845	0.0107887	0.0463416	Unknown
Zm00001d039416	7.5787	7.34739	7.72471	7.76217	8.55829	8.32276	1.05846	0.00112301	0.00939317	alpha/beta-Hydrolases superfamily protein
Zm00001d031534	9.75678	9.74662	9.77563	10.6661	11.0847	10.3623	1.06025	0.00148431	0.0114766	Ypt/Rab-GAP domain of gyp1p superfamily protein
Zm00001d000204	7.98827	7.31352	7.77693	8.38229	8.7578	8.15038	1.06032	0.0115777	0.0487243	Probable sulfate transporter 3.4
Zm00001d016697	7.76635	7.62512	8.22608	8.54032	8.95285	8.45084	1.06148	0.00408302	0.0232256	Germin-like protein subfamily 3 member 2
Zm00001d032902	7.70445	7.56129	8.25821	8.58924	8.90282	8.38165	1.06304	0.00994383	0.0438361	Probable receptor-like protein kinase
Zm00001d043450	6.98867	7.2548	7.4986	7.84141	7.87879	7.94062	1.06404	0.00873201	0.0401332	DNA-binding WRKY
Zm00001d005343	10.2338	10.1464	10.458	11.1945	11.6402	10.9546	1.06534	0.000152197	0.00230141	Nucleoside N-ribohydrolase 3%3B Pyrimidine-specific ribonucleoside hydrolase rihB
Zm00001d025690	8.50583	8.28815	8.54071	9.23826	9.52569	9.13201	1.06535	0.00288042	0.0182189	Isocitrate dehydrogenase [NAD] regulatory subunit 3 mitochondrial
Zm00001d009112	7.33928	7.11407	7.35619	7.86049	8.08845	7.72796	1.0659	0.00312732	0.0192636	cAMP-regulated phosphoprotein 19-related protein
Zm00001d010970	8.28741	8.04669	8.03437	8.77913	9.11136	8.90422	1.06631	3.63437e-05	0.000832106	Isovaleryl-CoA dehydrogenase mitochondrial
Zm00001d038905	8.17356	8.33066	8.58214	8.93777	9.21119	9.46826	1.06645	0.000399293	0.0045416	Probable beta-14-xylosyltransferase IRX10L
Zm00001d032873	10.7447	10.4946	11.3979	11.7962	12.2764	11.7489	1.06772	0.00359595	0.0211854	Metal ion binding protein
Zm00001d052903	7.67596	7.43333	7.4986	8.27056	8.43419	7.9589	1.07024	0.00134854	0.0107061	3-hydroxy-3-methylglutaryl-coenzyme A reductase 2
Zm00001d004706	9.3116	9.32275	9.57069	10.2532	10.7251	10.0407	1.07044	0.000642061	0.00637006	Lipase-like PAD4
Zm00001d032433	6.8657	6.76195	6.86746	7.23798	7.30843	7.42819	1.0711	9.61324e-05	0.00167375	Unknown
Zm00001d006330	7.95378	7.7358	7.93227	8.55176	8.67575	8.71162	1.0715	4.36994e-05	0.000938521	Eukaryotic aspartyl protease family protein
Zm00001d047207	8.03293	8.52099	8.52771	9.51919	8.99558	9.13201	1.07175	0.00841806	0.0390968	Copper-transporting ATPase PAA1
Zm00001d032058	6.94928	6.96858	7.17612	7.71362	7.49214	7.58293	1.07262	2.81967e-05	0.000697841	MTD1
Zm00001d042184	9.67065	9.59052	9.86616	10.6695	10.7819	10.6469	1.07486	2.86783e-05	0.000704853	6-phosphogluconate dehydrogenase%2C decarboxylating
Zm00001d009503	7.82544	7.92531	7.92212	8.6613	8.7411	8.59113	1.0749	2.53373e-05	0.000652346	2-oxoglutarate (2OG) and Fe(II)-dependent oxygenase superfamily protein
Zm00001d043787	7.3673	7.41241	7.3075	7.63342	7.92832	8.38165	1.07716	8.67793e-05	0.00154851	Glutathione S-transferase GSTU6
Zm00001d026311	7.43024	7.2181	7.42572	7.91613	8.35669	7.69876	1.07855	0.00470704	0.0256862	NAD(P)-binding Rossmann-fold superfamily protein
Zm00001d036283	9.29393	9.48151	9.78104	10.6426	10.3852	10.4957	1.07868	0.000959228	0.00838012	Late embryogenesis abundant protein group 2
Zm00001d006651	8.91697	9.10846	9.44329	10.1334	10.4353	9.71455	1.07906	0.00548094	0.0286549	Tubulin alpha-5 chain
Zm00001d050155	8.03841	7.92531	8.36874	8.86979	9.06671	8.91031	1.07941	5.00727e-11	3.54086e-08	P-loop containing nucleoside triphosphate hydrolases superfamily protein
Zm00001d016768	9.17824	8.88439	9.34427	10	10.164	10.1248	1.07954	0.000752444	0.00711203	Alkaline/neutral invertase CINV2
Zm00001d046472	9.25336	9.2485	8.8909	10.1922	10.169	9.88532	1.0801	1.80973e-05	0.000508295	Hemoglobin-like protein HbO
Zm00001d020667	6.69115	6.7026	6.74925	7.40278	7.35704	6.55775	1.08033	0.0100216	0.044017	Unknown
Zm00001d008965	7.26117	7.40182	7.24803	8.02087	7.72504	8.06924	1.08295	0.000350762	0.00412809	Putative inactive receptor-like protein kinase
Zm00001d012159	8.0219	7.93935	8.40131	9.16643	9.03432	8.63616	1.08337	0.00573719	0.029607	Beta-glucosidase 42
Zm00001d043295	7.33928	7.49403	7.4986	7.8478	8.20215	8.29471	1.08531	0.00290642	0.0183364	Myosin-binding protein 1
Zm00001d025572	6.88012	6.8533	7.0589	7.44725	7.59836	7.35262	1.08535	0.00756613	0.0362141	Sugar transport protein 5
Zm00001d007436	8.12317	8.1035	8.0437	8.89975	9.1191	8.67619	1.0859	2.42821e-05	0.000631283	nuclear factor Y subunit C11
Zm00001d027394	6.51787	6.57054	6.81669	6.88618	7.04165	7.28234	1.08677	0.00886114	0.040546	Histone H4
Zm00001d045128	7.97687	7.98062	7.98186	8.80473	8.81952	8.71512	1.08719	7.57343e-06	0.000267012	Probable protein phosphatase 2C 22
Zm00001d036541	8.99314	8.66801	9.53108	9.62629	10.068	10.3971	1.08799	0.00018018	0.0025927	mir2;maize insect resistance2: cDNA; SSR umc1178
Zm00001d037725	8.31891	8.06589	8.31268	9.02179	9.2586	8.9581	1.08904	0.000589455	0.00599393	Mitochondrial dicarboxylate/tricarboxylate transporter DTC
Zm00001d044060	8.1334	8.1035	8.19734	8.99987	9.03705	8.89197	1.08927	0.00241477	0.01606	Plastidic ATP/ADP-transporter
Zm00001d030094	7.03901	7.38034	7.23047	7.96953	7.84687	7.71344	1.09022	0.000211469	0.00288525	Putative WEB family protein chloroplastic
Zm00001d032164	6.74204	6.78093	6.9275	7.2988	7.24733	7.40973	1.09068	0.000809536	0.00745388	DUF868 family protein
Zm00001d030090	8.15363	8.28274	9.12282	9.266	9.51793	9.65998	1.09069	0.00171837	0.0126841	NAD(P)-binding Rossmann-fold superfamily protein
Zm00001d049173	7.12185	7.32492	7.63904	7.76896	8.28859	8.05804	1.09379	0.000607041	0.00612485	Putative WRKY DNA-binding domain superfamily protein
Zm00001d025859	8.07615	8.15801	8.33162	9.21234	8.98714	8.90117	1.09621	2.0752e-06	0.000105409	MazG nucleotide pyrophosphohydrolase domain protein
Zm00001d009700	10.1136	10.3265	9.99498	11.3319	11.0477	11.1507	1.09708	2.76775e-08	4.5067e-06	Probable desiccation-related protein LEA14
Zm00001d048692	7.93619	7.95325	7.83259	8.79837	8.99558	8.19683	1.09735	0.00185387	0.0133914	Magnesium/proton exchanger
Zm00001d024916	9.70272	9.90468	10.3577	10.8946	10.947	11.2538	1.09812	2.63498e-05	0.000662762	UNC93-like protein 2
Zm00001d032295	8.9682	8.82326	8.9134	9.85593	10.0291	9.62548	1.09935	0.00712367	0.0347	dbf1;DRE-binding protein 1:
Zm00001d013862	10.2691	9.72923	10.3015	10.9034	11.2026	11.3266	1.09938	2.72351e-05	0.000680192	Cytochrome P450 84A1
Zm00001d026079	8.34097	8.60075	8.42964	9.67697	9.52182	8.6545	1.0996	0.000160403	0.00239106	Probable methyltransferase PMT15
Zm00001d006808	7.34869	7.34739	7.51268	7.74848	8.01078	8.42099	1.10001	0.00110758	0.00928927	Expressed protein; protein
Zm00001d029582	9.62027	9.82692	9.91859	10.8229	11.0926	10.4384	1.10028	3.09398e-06	0.000137233	3-oxo-Delta(45)-steroid 5-beta-reductase
Zm00001d047548	6.96258	6.79953	6.85501	7.61828	7.44875	7.05427	1.10081	0.0069046	0.0339335	17.0 kDa class II heat shock protein
Zm00001d052234	7.07528	6.9993	7.0589	7.76217	7.76693	7.28234	1.10154	0.00132744	0.0106015	Unknown
Zm00001d029218	9.14656	9.12933	9.5534	10.0446	10.1935	10.5343	1.10159	0.00106093	0.00902028	Protein SRG1
Zm00001d031415	6.57969	6.57054	6.90391	6.92842	7.32811	7.2076	1.10218	0.000994508	0.00860331	Beta-2-xylosyltransferase
Zm00001d018358	10.768	10.9596	10.7723	11.8778	11.8527	11.9596	1.10305	0.00579721	0.029805	Protein TIC 55 chloroplastic
Zm00001d048547	7.5149	7.39113	7.77693	7.89169	7.87879	8.87649	1.10352	0.00380832	0.0221154	Protein SRG1
Zm00001d020670	8.1334	8.18738	8.70242	9.4261	9.17457	9.12158	1.10457	0.002642	0.0170997	Homeobox-leucine zipper protein HAT3
Zm00001d027435	10.4022	10.5239	10.4987	11.5707	11.4499	11.5577	1.10471	0.000113732	0.00186911	hb30;Homeobox-transcription factor 30: Locus designated and assigned to a transcription factor family by the GRASSIUS project (Yilmaz et al 2009) , which also provided the mappings to the B73_Reference Genome sequence v2 gene models.
Zm00001d029408	7.05123	6.7026	7.1384	7.14031	7.43988	7.92829	1.10546	0.00525795	0.0278422	GTP-binding protein 1
Zm00001d033941	6.51787	6.28456	6.79028	7.15159	6.87919	6.87565	1.10579	0.00611789	0.0309521	BTB/POZ domain-containing protein
Zm00001d052108	8.53658	8.27186	8.6132	9.54012	9.64791	8.81934	1.10612	0.00114304	0.0094883	UMP-CMP kinase family protein%3B UMP-CMP kinase family protein isoform 1%3B UMP-CMP kinase family protein isoform 2%3B UMP-CMP kinase family protein isoform 3%3B UMP-CMP kinase family protein isoform 4
Zm00001d012401	9.3094	9.17305	9.1629	10.3542	10.0981	10.1222	1.10629	7.31891e-05	0.00138701	prh4;protein phosphatase homolog4:
Zm00001d025831	9.0284	9.54702	9.80114	10.3521	10.5392	10.5889	1.10777	0.000105234	0.00178027	amt1;ammonium transporter1:
Zm00001d012898	7.07528	6.98405	6.98424	7.49856	7.56663	7.69136	1.10826	1.80486e-05	0.000507618	Mono-/di-acylglycerol lipase N-terminal;Lipase class 3
Zm00001d042596	6.93582	7.01433	6.7768	7.40278	7.62932	7.29264	1.10863	0.0115203	0.0485572	alpha/beta-Hydrolases superfamily protein
Zm00001d038229	7.80604	8.14008	7.67646	8.10231	8.56592	9.18304	1.10919	0.00232691	0.0156646	UDP-glucuronate:xylan alpha-glucuronosyltransferase 1
Zm00001d006256	7.44765	7.54244	7.73062	8.10757	7.98191	8.72901	1.10956	0.00046459	0.00505433	syringolide-induced protein 14-1-1
Zm00001d015791	7.15555	7.40182	7.69477	8.27056	8.29324	7.79134	1.11071	0.00061192	0.00615651	F-box domain containing protein
Zm00001d028711	7.63943	7.57061	7.55397	8.21352	8.30708	8.44238	1.11111	0.00132899	0.010607	mpk3;MAP kinase3: transcript and protein activity upregulated by ABA and H2O2
Zm00001d034104	8.07082	8.128	9.14195	9.5057	9.35765	9.49267	1.11395	0.0103111	0.0449606	Cytochrome P450 CYP81A4
Zm00001d038299	8.04386	8.05952	7.80506	8.88185	8.92068	8.54854	1.11422	1.56723e-06	8.53026e-05	Solute carrier family 35 member F1
Zm00001d045064	7.75962	7.4539	7.88599	8.46961	8.45497	8.52875	1.11579	1.73948e-05	0.000495711	Putative MAP kinase family protein
Zm00001d017613	7.94794	8.04669	8.67331	9.02179	9.13698	9.24435	1.11592	0.00173423	0.0127783	Protein LYK2
Zm00001d037484	9.75033	9.7638	10.1175	11.0159	11.3696	10.1144	1.11602	4.55789e-05	0.000964168	Putative clathrin assembly protein
Zm00001d021978	7.43898	7.50387	7.54036	8.32084	8.18217	8.12921	1.11855	0.0045737	0.0251665	ARM repeat superfamily protein
Zm00001d007153	8.0219	7.97383	7.95233	8.78879	9.31348	8.05241	1.11925	0.000477933	0.00516318	Hypoxia-responsive family protein
Zm00001d005680	6.65556	6.49577	6.82963	7.38454	7.04165	6.93393	1.12087	0.00140107	0.0110049	Protein ALTERED XYLOGLUCAN 4
Zm00001d032828	9.66723	9.44641	10.3792	10.6026	10.9979	11.1366	1.1215	0.00312641	0.0192636	Citrate transporter family protein
Zm00001d049286	8.05471	7.90396	8.02498	8.57062	9.07203	8.80304	1.1239	0.000116085	0.00189895	LRR receptor-like serine/threonine-protein kinase EFR
Zm00001d040780	7.53921	7.86759	7.9573	8.50541	8.63285	8.63984	1.12414	0.00777421	0.0369596	Unknown
Zm00001d051427	7.59416	7.82258	8.1466	8.7164	9.01231	8.21697	1.1259	0.00309832	0.0191661	hmg3;high mobility group protein3:
Zm00001d043156	7.90634	7.98738	8.4505	9.01087	9.4256	8.3638	1.12597	0.00569378	0.0294589	F-box protein
Zm00001d034620	7.64682	7.88953	7.96718	8.55934	8.77102	8.59874	1.12636	0.000234838	0.00309491	Protein trichome birefringence-like 32
Zm00001d018277	8.47041	8.33066	8.48797	9.15162	9.75064	9.01566	1.12953	4.35917e-05	0.000938521	UMP-CMP kinase 3
Zm00001d045565	6.94928	6.95288	7.12876	7.44725	7.56663	7.77055	1.13058	0.00047988	0.00517474	Haloacid dehalogenase-like hydrolase domain-containing protein Sgpp
Zm00001d025905	6.89433	6.88759	6.85501	7.26879	7.60617	7.35262	1.13093	0.00297535	0.0186288	Cox19-like CHCH family protein
Zm00001d024252	7.66147	7.39113	8.09837	8.4078	8.89079	8.24665	1.13158	0.000914053	0.00813478	F-box protein SKIP19
Zm00001d021224	9.28501	9.41285	9.09691	10.2974	10.5112	9.98025	1.13356	3.23701e-06	0.000141548	F-box protein PP2-A13
Zm00001d038076	6.67353	6.35185	6.58064	7.04574	6.93621	6.91967	1.13406	0.000987903	0.00855215	UDP-D-xylose:L-fucose alpha-13-D-xylosyltransferase MGP4
Zm00001d010399	9.80421	9.50217	10.4487	10.7749	11.4274	10.7944	1.13411	0.000397193	0.00452811	Putative WRKY DNA-binding domain superfamily protein isoform 1%3B Putative WRKY DNA-binding domain superfamily protein isoform 2
Zm00001d024778	9.43151	9.12933	9.72603	10.1057	10.957	10.2044	1.13505	0.00624287	0.0313792	Hydrophobic protein RCI2B
Zm00001d031805	7.15555	7.23047	7.64535	8.05949	8.31624	7.74943	1.13514	0.0019512	0.0138178	Gibberellin receptor GID1L2
Zm00001d042826	8.70804	9.34835	9.00464	10.2136	9.85112	10.0157	1.13565	0.00174385	0.0128072	AER
Zm00001d011964	6.69115	6.88759	7.15742	7.47317	7.5258	7.48194	1.13622	0.00294733	0.0185002	Probable beta-14-xylosyltransferase IRX10L
Zm00001d053228	8.07615	8.02065	8.41908	8.78557	9.49639	8.78656	1.13785	0.000115802	0.00189556	Acyl carrier protein
Zm00001d040422	12.8879	12.5814	12.6905	13.9681	14.0609	13.4584	1.13831	0.00152856	0.0117272	Carbohydrate transporter/ sugar porter/ transporter
Zm00001d044747	8.34097	8.34627	8.31268	8.90271	9.33794	9.42027	1.13925	0.00307031	0.0190261	B12D protein
Zm00001d012953	6.83623	6.68192	7.15742	7.48169	7.55857	7.38151	1.13999	0.000651875	0.00643811	Protein NRT1/ PTR FAMILY 5.6
Zm00001d048606	7.31059	6.9993	7.4627	7.83498	8.18719	7.7982	1.14011	6.95266e-05	0.00132982	RHOMBOID-like protein 1
Zm00001d039374	6.79029	7.14099	7.28238	7.59523	7.82734	7.69136	1.1403	0.000683891	0.00665342	RING-H2 finger protein ATL3
Zm00001d051901	6.77448	6.52148	6.99523	7.02076	7.55857	7.26147	1.14154	0.00719564	0.0349337	P-loop NTPase domain-containing protein LPA1 homolog 1
Zm00001d042503	6.7584	6.74259	7.04854	7.40278	7.39456	7.41899	1.14169	0.000312795	0.00380426	Unknown
Zm00001d042285	7.60181	7.5233	8.17643	8.32979	9.11652	8.20189	1.14183	0.00610027	0.0308946	Unknown
Zm00001d006471	6.65556	6.95288	6.98424	7.52343	7.51747	7.18533	1.14197	0.00761834	0.0364214	receptor-like protein kinase 4
Zm00001d051478	7.03901	7.1802	7.0589	7.86049	7.74615	7.49935	1.14309	9.97252e-05	0.00171522	Histone H4
Zm00001d029448	10.9332	10.7386	11.0101	11.9214	12.26	11.7796	1.14368	1.89533e-05	0.00052826	Protein TIFY 10B
Zm00001d008721	9.67576	9.52253	9.65416	10.3151	10.5219	11.0546	1.14436	4.61926e-07	3.81089e-05	Adenine nucleotide alpha hydrolases-like superfamily protein
Zm00001d048217	7.46481	7.33621	7.43321	8.14381	8.29787	7.91584	1.14453	9.79864e-05	0.00169829	conserved oligomeric Golgi complex component-related / COG complex component-related
Zm00001d045112	6.32294	6.72281	6.64575	7.09404	6.94998	6.98911	1.14454	0.0106373	0.0459222	Putative two-component response regulator family protein
Zm00001d036229	6.93582	6.74259	6.99523	7.45595	7.67439	7.18533	1.14555	0.00116678	0.00961949	GW2
Zm00001d000390	6.61847	6.41293	7.10925	7.31839	7.32811	7.18533	1.14711	0.00179682	0.0130836	Putative RING zinc finger domain superfamily protein
Zm00001d049107	8.59245	8.3617	8.75613	9.80659	9.64614	9.01847	1.14868	0.000297195	0.00365585	Unknown
Zm00001d032507	7.65416	7.35848	7.56744	8.20378	8.49962	8.1185	1.14871	0.000252611	0.00326823	Vesicle-associated protein 1-1
Zm00001d008957	9.09127	9.84138	10.4781	11.268	10.6458	10.9604	1.1488	0.00428227	0.0240659	Indole-3-acetic acid-amido synthetase GH3.6
Zm00001d002661	6.79029	6.81779	6.81669	6.88618	7.59836	7.4004	1.14886	0.00553714	0.0288696	NLP transcription factor
Zm00001d024621	7.5149	7.29038	8.10282	8.32532	8.70018	8.3638	1.14924	0.00370012	0.0216496	Phloem-specific lectin
Zm00001d019093	8.40929	8.00744	8.52444	8.75306	9.63185	9.2177	1.14941	0.000351417	0.0041299	Small GTP-binding protein
Zm00001d043845	9.46541	8.44605	8.60086	9.70587	9.78007	10.1746	1.14947	0.00956654	0.0427767	Glutamate synthase 1 [NADH] chloroplastic
Zm00001d018335	7.69028	8.00744	7.80506	8.66481	8.93832	8.31813	1.15123	0.00141883	0.0111092	Protein SUPPRESSOR OF MAX2 1
Zm00001d052354	8.58513	8.57467	8.78902	9.56076	9.8105	9.44759	1.15176	0.000343967	0.0040796	Vacuolar-sorting receptor 1
Zm00001d029924	7.09881	7.10037	7.4627	8.02646	8.05571	7.59099	1.15349	0.000165511	0.0024415	Flavin-containing monooxygenase FMO GS-OX5
Zm00001d034388	11.0071	10.9679	10.3202	11.406	11.7799	12.3732	1.15555	0.00441078	0.024554	ao4;aldehyde oxidase4:
Zm00001d045864	7.09881	6.8706	6.82963	7.42076	7.55045	7.56665	1.15624	0.00248742	0.0163847	65-kDa microtubule-associated protein 1
Zm00001d034042	6.5596	6.57054	6.45247	6.95564	6.92225	6.948	1.15631	0.00107779	0.00909919	Unknown
Zm00001d040292	8.97378	9.3279	8.96455	9.89037	10.3552	10.0557	1.15684	7.96183e-05	0.00146075	Protein induced upon tuberization
Zm00001d049786	7.64682	7.12761	7.20362	7.89784	7.94041	8.28998	1.15694	0.00403876	0.0230747	Cytochrome b561 and DOMON domain-containing protein
Zm00001d050716	8.38407	8.43639	8.67036	9.26371	9.6638	9.38808	1.15726	0.000353409	0.00414741	Alkaline/neutral invertase CINV2
Zm00001d028304	7.68314	7.76005	7.93227	8.55555	8.81315	8.45505	1.15816	0.000227818	0.00302494	Homeobox-leucine zipper protein HAT3
Zm00001d028709	10.8582	11.1642	10.4109	12.1302	12.0748	11.6183	1.15824	0.000120642	0.00195412	apx3;ascorbate peroxidase homolog3:
Zm00001d014463	7.98827	7.93235	8.24224	9.16151	8.98995	8.59874	1.15827	0.000451378	0.00494537	early nodulin-like protein 9
Zm00001d028522	6.63721	6.57054	6.9275	7.32807	7.13773	7.21858	1.16101	0.00201878	0.0141583	Late embryogenesis abundant (LEA) hydroxyproline-rich glycoprotein family
Zm00001d046728	6.70843	6.57054	7.48437	7.37531	7.87247	7.52502	1.16142	0.0118626	0.0494858	Unknown
Zm00001d017601	8.0219	7.93935	7.93227	8.79837	9.05599	8.57194	1.16195	8.72894e-10	3.16689e-07	Bifunctional dTDP-4-dehydrorhamnose 35-epimerase/dTDP-4-dehydrorhamnose reductase
Zm00001d004409	6.49615	6.59401	6.43228	6.71374	6.78707	7.18533	1.16235	0.00168087	0.0125017	DNA-directed RNA polymerase subunit
Zm00001d009177	7.3673	7.2427	7.41819	7.77572	8.10453	8.24665	1.16282	5.57509e-06	0.000213267	Alkaline/neutral invertase A mitochondrial
Zm00001d033374	6.47381	6.57054	6.27142	6.73077	6.89375	6.84519	1.16575	0.00344802	0.0205761	Ubiquitin-conjugating enzyme 15
Zm00001d002826	7.61699	7.97383	7.9573	8.99156	8.67222	8.3593	1.166	0.000638651	0.00635569	SAUR11-auxin-responsive SAUR family member
Zm00001d028311	7.28119	7.93935	7.4986	8.60029	8.21203	8.29471	1.16607	0.000741145	0.00703348	Antiporter/ drug transporter/ transporter
Zm00001d026334	8.47836	8.00079	8.01076	8.86676	9.45027	8.85138	1.16665	0.000708235	0.0068126	Unknown
Zm00001d048162	8.40093	8.07223	8.56317	9.47834	9.50426	8.79317	1.16741	0.000305883	0.00373673	Expressed protein; protein
Zm00001d015509	8.07615	8.24428	7.79388	8.91743	8.94996	8.9194	1.16902	0.0004324	0.00480349	cmu2;chorismate mutase2: enzyme activity from protein raised in E coli
Zm00001d020348	7.41259	7.34739	7.57412	7.91006	8.22671	8.39489	1.16941	0.00280934	0.0178826	Unknown
Zm00001d035767	11.0516	11.0454	11.6455	12.3319	12.2443	12.6375	1.17015	5.31275e-07	4.24163e-05	Jasmonate O-methyltransferase
Zm00001d034022	9.00952	9.01856	9.29205	10.0787	10.6791	9.38591	1.17089	0.00345027	0.0205761	Tubulin beta-4 chain
Zm00001d026593	7.3673	7.29038	7.23047	7.76217	7.87247	8.29471	1.17109	2.43925e-06	0.000116375	Putative homeodomain-like transcription factor superfamily protein
Zm00001d039401	8.97378	8.69645	9.44158	10.1108	10.2459	9.91867	1.17152	0.00107746	0.00909919	CID11
Zm00001d039542	14.5385	14.3738	15.4351	16.2361	16.0904	15.7183	1.17174	0.000468919	0.00507959	Phospholipase A1-Igamma1 chloroplastic
Zm00001d054067	13.1182	13.0422	13.4719	14.5805	14.3185	14.2422	1.17282	1.60921e-11	1.3276e-08	Probable inactive linolenate hydroperoxide lyase
Zm00001d003669	7.11039	7.33621	7.89121	8.14891	8.70708	7.70612	1.17301	0.0101703	0.0444804	CONTAINS InterPro DOMAIN/s: Late embryogenesis abundant protein group 2 (InterPro:IPR004864); BEST Arabidopsis thaliana protein match is: Late embryogenesis abundant (LEA) hydroxyproline-rich glycoprotein family (TAIR:AT4G35170.1); Has 172 Blast hi /.../168 proteins in 15 species: Archae - 0; Bacteria - 0; Metazoa - 0; Fungi - 0; Plants - 172; Viruses - 0; Other Eukaryotes - 0 (source: NCBI BLink…
Zm00001d038879	8.10247	8.2989	7.51966	8.99156	8.9088	8.74959	1.17354	0.00234524	0.0157485	DNAJ heat shock N-terminal domain-containing protein
Zm00001d002079	8.21737	8.03374	8.75335	9.04605	9.4523	9.40534	1.17433	9.88452e-05	0.00170458	Dehydration responsive element binding protein
Zm00001d033187	7.3673	7.78385	7.9573	8.48961	8.28393	8.80632	1.17493	0.000112611	0.00185956	Glycerophosphoryl diester phosphodiesterase
Zm00001d005769	6.70843	7.04377	6.90391	7.37531	7.43095	7.56665	1.17551	0.000101837	0.00174307	BTB/POZ domain-containing protein NPY1
Zm00001d040826	7.54721	7.1802	7.84884	8.19397	8.72419	7.97096	1.17644	0.00363364	0.0213566	Unknown
Zm00001d032787	6.72539	6.63908	7.23928	7.25861	7.68906	7.47314	1.17768	0.00345866	0.0206121	Phloem-specific lectin
Zm00001d026187	6.19835	6.16674	6.50999	6.66063	6.72036	6.57874	1.17981	0.00995184	0.0438426	Unknown
Zm00001d046182	6.89433	6.88759	7.02753	7.21699	7.78738	7.51652	1.18003	0.00177206	0.0129637	O-fucosyltransferase family protein
Zm00001d016308	8.4176	8.26089	8.47446	9.266	9.62284	9.0628	1.18013	2.36512e-07	2.28659e-05	Unknown
Zm00001d018813	7.89421	7.31352	8.17643	8.69256	8.70018	8.69402	1.18178	6.9662e-05	0.00133138	F-box/kelch-repeat protein
Zm00001d020170	10.6887	10.3769	10.8017	11.621	12.1788	11.3748	1.1818	0.00516789	0.0274657	Sulfite exporter TauE/SafE family protein
Zm00001d010730	7.85715	7.54244	8.18901	8.64718	8.85715	8.73934	1.182	0.000482968	0.00520167	Transcription factor TCP5
Zm00001d052985	8.30998	7.98062	8.27399	8.75634	9.09837	9.41815	1.18337	1.50693e-05	0.000444991	Unknown
Zm00001d001896	9.78227	9.31757	9.80379	10.2727	10.8082	11.0285	1.18343	0.00014921	0.00227078	Probable phytol kinase%2C chloroplastic
Zm00001d003630	7.90634	8.00744	7.94234	8.77266	8.91772	8.77991	1.1839	3.06615e-05	0.000734672	Thioesterase superfamily protein
Zm00001d045499	8.46242	8.16394	8.6315	8.97479	9.54489	9.58067	1.18527	0.00738091	0.0355806	E3 ubiquitin-protein ligase XBAT33
Zm00001d024588	8.07082	7.91111	8.16797	8.82675	9.18443	8.80632	1.18563	2.01041e-05	0.000553478	Vesicle-associated protein 1-3
Zm00001d045558	7.41259	7.4539	8.13362	8.24709	8.56211	8.75299	1.18663	0.00161211	0.0121649	Phosphorylase superfamily protein
Zm00001d019149	9.5384	10.1594	10.2826	11.4091	11.2371	10.6729	1.187	0.00968468	0.0430582	cesa4;cellulose synthase4: cDNA
Zm00001d025548	7.23049	7.44366	7.34821	8.07032	7.62165	8.39927	1.18717	0.000236488	0.00311334	Probable protein phosphatase 2C 12
Zm00001d020793	7.71847	7.33621	7.58737	8.20378	8.01648	8.71162	1.18815	0.00711576	0.034682	Cupredoxin superfamily protein
Zm00001d027656	11.2923	11.2003	11.0884	12.2385	12.9133	11.6123	1.18961	0.00067332	0.00657903	Lethal leaf-spot 1
Zm00001d053060	6.9757	6.96858	6.98424	7.94013	7.50908	7.18533	1.1898	0.00109666	0.00922322	Putative MYB DNA-binding domain superfamily protein
Zm00001d029365	9.52334	9.33048	9.80114	10.6617	10.8059	10.4632	1.18984	1.42314e-06	8.00513e-05	Non-specific lipid transfer protein-like 1
Zm00001d007280	7.12185	7.35848	7.47719	7.83498	8.18719	8.10771	1.1903	0.00033519	0.0040019	zar3;Zea mays ARGOS homolog3: putative auxin response gene regulating organ size
Zm00001d005658	8.0052	7.97383	8.37604	8.86068	8.79709	9.40105	1.19072	2.84062e-05	0.000700253	trpp2;trehalose-6-phosphate phosphatase2:
Zm00001d031580	8.61419	8.56586	9.1356	9.79556	10.2247	9.24914	1.19103	0.00113402	0.00945336	RPM1-interacting protein 4
Zm00001d035462	7.43024	7.16728	8.21384	8.66481	8.13612	8.65814	1.1913	0.00266899	0.0171846	jasmonate-regulated gene 21
Zm00001d051014	7.15555	7.05819	7.39531	7.60296	8.14649	7.90327	1.19229	0.00234895	0.0157637	CMP-sialic acid transporter 3
Zm00001d026490	11.4025	11.7523	12.1697	12.7026	13.2361	12.9498	1.19268	0.0038682	0.0223936	mha4;proton-exporting ATPase4:
Zm00001d002848	8.75759	8.41194	8.91835	9.44238	9.73235	9.93505	1.19296	0.000391807	0.00449292	(+)-neomenthol dehydrogenase
Zm00001d049541	10.5512	10.2967	10.7001	11.5211	11.6784	11.7829	1.19296	1.15445e-11	1.10859e-08	Flavone 3'-O-methyltransferase 1
Zm00001d049640	7.67596	8.02065	7.80506	8.82675	8.66869	8.58349	1.19307	0.000293077	0.00362502	Lysine histidine transporter 2
Zm00001d047806	6.7584	6.38307	6.8919	7.15159	7.12617	7.36233	1.19308	0.00294967	0.0185102	Putative E3 ubiquitin-protein ligase XBAT31
Zm00001d041963	9.63609	9.74277	9.67319	10.8527	10.9069	10.5594	1.19355	1.33941e-11	1.15545e-08	Cytochrome B5 isoform D
Zm00001d007072	10.4104	10.7015	9.90381	11.7123	11.7092	10.9942	1.19452	0.00555951	0.028968	Uncharacterised protein family (UPF0114)
Zm00001d017912	7.07528	7.2181	7.4554	7.76896	7.97606	8.12921	1.1947	0.0100916	0.0442221	LAG1 longevity assurance homolog 3
Zm00001d029527	7.91836	7.83019	7.98672	8.24234	8.65446	9.27287	1.19483	0.000145984	0.00223583	Protein SPIRAL1
Zm00001d005932	7.81254	7.74393	8.22608	8.71302	8.79386	8.97271	1.19703	4.98904e-06	0.000195378	Aldose reductase
Zm00001d008925	9.74872	9.66765	10.4929	10.9259	11.4025	11.058	1.19964	0.000332569	0.00397829	GDSL esterase/lipase
Zm00001d035916	8.16861	8.41686	8.8025	9.4363	9.47852	9.4967	1.20149	1.71228e-06	9.13337e-05	uck1;UMP/CMP kinase1: single copy leaf cDNA, csu612, similar to Arabidopsis enzyme; pyrimidine biosynthesis
Zm00001d026447	6.98867	6.8706	7.21264	7.55585	7.70358	7.74943	1.20156	0.0012464	0.0101209	Dehydration responsive element binding protein%3B Putative AP2/EREBP transcription factor superfamily protein
Zm00001d044475	7.98827	7.94632	8.71676	8.9832	9.4026	9.22502	1.20291	0.00382814	0.0222149	HXXXD-type acyl-transferase family protein
Zm00001d039786	10.726	10.2914	11.0905	11.3556	12.4182	11.7105	1.20543	0.00810207	0.0380627	Unknown
Zm00001d042088	7.43024	7.38034	7.52659	7.95197	8.37429	8.28523	1.20602	0.00332043	0.0200663	Uridine 5'-monophosphate synthase
Zm00001d015205	11.0762	10.5527	10.8868	11.6373	12.6407	11.4838	1.20632	0.00199958	0.0140635	Pheophytinase chloroplastic
Zm00001d014513	7.35803	6.88759	7.25671	7.58745	8.4131	7.4004	1.20831	0.00618792	0.0311789	Bifunctional inhibitor/lipid-transfer protein/seed storage 2S albumin superfamily protein
Zm00001d018440	9.39472	9.49531	9.66882	10.553	10.9613	10.275	1.20907	5.59556e-08	8.00521e-06	casein kinase I
Zm00001d013220	8.32778	8.04023	8.74219	8.93199	9.76543	9.31232	1.20995	0.00221503	0.0151484	Probable protein phosphatase 2C 48
Zm00001d011843	7.29107	7.34739	7.56744	8.15399	8.43419	7.85833	1.21136	0.00608406	0.0308693	Protein SHI RELATED SEQUENCE 6
Zm00001d045589	7.37649	7.2427	7.42572	8.09703	8.10453	8.09136	1.21195	1.77909e-06	9.38858e-05	Scarecrow-like protein 6
Zm00001d044109	7.68314	7.57986	7.75976	8.69256	8.66869	8.09136	1.2136	0.00345096	0.0205761	Tonoplast dicarboxylate transporter
Zm00001d011786	8.10247	7.94632	8.30119	8.94065	9.14205	9.08982	1.21638	2.45089e-06	0.000116375	Cytochrome B5 isoform D
Zm00001d005250	8.22692	8.26639	8.72245	9.47637	9.46446	9.27991	1.21652	0.00414325	0.0234872	Cellulose synthase A catalytic subunit 3 [UDP-forming]
Zm00001d005969	8.19808	7.89676	7.85421	8.81736	9.02336	8.8482	1.21681	2.03361e-06	0.000103991	Transcription factor BIM3
Zm00001d007186	7.60943	7.60721	7.69477	8.35191	8.6473	8.37721	1.21776	0.000978445	0.00850001	Apyrase 1
Zm00001d043356	9.11415	8.95641	9.24179	10.2521	10.366	9.88686	1.2184	1.75358e-08	3.31306e-06	Chorismate mutase 1 chloroplastic
Zm00001d040638	6.94928	6.90431	7.35619	7.62588	8.15165	7.37196	1.21932	0.00364343	0.021409	RING-H2 finger protein ATL3
Zm00001d044849	6.42701	6.59401	6.81669	7.03332	7.16051	7.16261	1.21969	0.00145984	0.011337	Unknown
Zm00001d034205	7.06332	7.12761	7.26533	7.82204	7.80083	7.90957	1.22073	0.000247004	0.00321079	Probable xyloglucan glycosyltransferase 12
Zm00001d011426	7.41259	7.43333	7.60699	8.27056	8.53901	7.96494	1.22149	0.00387097	0.0223952	Putative MAP kinase family protein
Zm00001d037173	7.93619	7.84527	7.72471	8.33868	8.74445	8.99005	1.22212	4.59315e-05	0.000968318	EF hand family protein
Zm00001d042549	6.37695	6.61684	6.41151	6.91453	7.05413	6.65783	1.22268	0.0011517	0.00953806	BTB/POZ and TAZ domain-containing protein 3
Zm00001d035163	7.5709	7.70275	7.56072	8.27056	8.4467	8.5758	1.22275	0.000333065	0.0039823	Lysine histidine transporter 2
Zm00001d012600	7.28119	7.04377	7.32395	8.08641	7.80083	7.90957	1.22419	0.00184524	0.0133498	Protein kinase superfamily protein
Zm00001d052346	7.12185	7.10037	7.0589	7.38454	7.62165	8.16084	1.22545	0.00829976	0.038678	PAP/OAS1 substrate-binding domain superfamily
Zm00001d043480	6.53901	6.44159	6.52824	6.79597	7.09074	6.91967	1.22696	0.00705233	0.0344682	Proline-rich receptor-like protein kinase PERK15
Zm00001d003743	6.98867	6.66076	7.44065	7.62588	7.80751	7.80502	1.22734	0.00807997	0.0380044	VQ motif family protein
Zm00001d049643	7.98827	7.76005	8.20561	9.04873	9.17704	8.408	1.22741	0.000468513	0.00507959	zinc finger (C3HC4-type RING finger) family protein
Zm00001d021752	7.69739	7.83019	8.15946	8.88785	9.01231	8.48418	1.22937	0.000100611	0.00172728	Equilibrative nucleotide transporter 2
Zm00001d029402	6.37695	6.16674	6.41151	6.66063	6.77083	6.63873	1.23152	0.00774827	0.0368778	conserved peptide upstream open reading frame 37
Zm00001d037327	7.49842	7.86019	8.79173	9.30886	8.92364	9.10048	1.23213	0.00547116	0.0286302	Zinc finger protein CONSTANS-LIKE 7
Zm00001d045972	8.81793	8.72037	9.31279	9.84528	10.3234	9.92465	1.23233	0.00750501	0.0360048	Glycosyltransferase family 61 protein
Zm00001d006236	7.73921	7.38034	7.9016	8.55176	8.8938	8.08034	1.2358	0.0106856	0.0460703	myb31;MYB31 transcription factor31: R2R3-MYB factor, regulates lignin genes
Zm00001d006883	7.09881	7.19297	7.57412	8.20378	8.2071	7.69876	1.23602	0.00122018	0.0099537	Calmodulin binding protein
Zm00001d039492	9.91059	10.1391	10.2949	11.5325	11.3675	10.8852	1.23688	0.00112878	0.00942553	myb-like transcription factor family protein
Zm00001d002796	6.65556	6.54639	6.47213	6.90046	7.13773	7.02868	1.23785	0.00614034	0.0310276	ELMO/CED-12 family protein
Zm00001d010075	6.85108	6.76195	7.4627	7.9983	7.62165	7.58293	1.23853	0.00407441	0.0231986	Tetratricopeptide repeat (TPR)-like superfamily protein
Zm00001d033079	7.50669	7.302	7.70683	7.99259	7.82076	8.91335	1.2402	0.0011577	0.00957898	GDSL esterase/lipase
Zm00001d043830	7.32979	7.08649	7.55397	7.82853	8.37429	8.05241	1.24228	0.000714276	0.00685473	DUF4228 domain protein
Zm00001d021861	7.37649	7.05819	7.15742	7.63342	8.20215	7.87778	1.24292	0.00238423	0.015927	Vacuole membrane protein KMS1
Zm00001d020552	10.8249	11.2149	11.1656	12.3628	12.4558	11.9937	1.24377	9.48497e-06	0.000318525	Tetraspanin-7
Zm00001d018278	8.19808	8.1035	8.1509	9.23358	9.4026	8.57965	1.24537	8.62543e-07	5.88369e-05	Fatty-acid-binding protein 2
Zm00001d053675	17.0075	17.1334	17.2999	18.5704	18.2345	18.3666	1.2458	3.23376e-10	1.56933e-07	Lipoxygenase 2 chloroplastic
Zm00001d021729	9.22565	8.98946	9.42437	10.4486	10.7125	9.64374	1.24768	0.000501512	0.00535018	kik1;kinase interacting kinase1:
Zm00001d022546	9.99471	10.1851	10.4065	11.252	11.6295	11.2365	1.24883	9.97957e-06	0.000329766	INVOLVED IN: 10-formyltetrahydrofolate biosynthetic process folic acid and derivative biosynthetic process; EXPRESSED IN: 24 plant structures; EXPRESSED DURING: 15 growth stages; CONTAINS InterPro DOMAIN/s: Serine hydrolase (InterPro:IPR005645); BE /.../bidopsis thaliana protein match is: alpha/beta-Hydrolases superfamily protein (TAIR:AT5G65400.1); Has 30201 Blast hits to 17322 proteins in 780 s…
Zm00001d038907	6.90835	7.2427	7.79948	8.27984	7.86612	8.28047	1.25031	0.00159405	0.0120705	AP2/ERF and B3 domain-containing transcription repressor TEM1
Zm00001d010649	6.77448	6.54639	7.16681	7.27887	7.66699	7.42819	1.25036	0.0110827	0.0471369	Probable calcium-binding protein CML20
Zm00001d011845	9.79171	9.15572	10.322	10.8252	11.2424	10.8821	1.25143	0.00458487	0.0252056	NADPH:quinone oxidoreductase
Zm00001d047754	8.16363	7.98062	8.17643	8.95498	9.4523	8.69756	1.25151	3.97605e-05	0.000880209	Probable sugar phosphate/phosphate translocator
Zm00001d037228	11.4671	11.0084	10.4739	12.1711	12.4462	12.1161	1.25206	0.00603075	0.0306974	nip2b;NOD26-like membrane intrinsic protein2:
Zm00001d043293	6.47381	6.57054	6.45247	6.79597	6.92225	7.09157	1.25294	0.0103795	0.0451718	cko4;cytokinin oxidase 4:
Zm00001d034069	7.37649	7.2427	7.47719	8.04308	8.09919	8.29943	1.25423	3.19023e-06	0.000140241	UDP-glycosyltransferase 83A1
Zm00001d047020	8.64969	8.39206	8.73376	9.31108	9.87707	9.69367	1.25577	9.66447e-08	1.19598e-05	ADP-ribosylation factor GTPase-activating protein AGD10
Zm00001d052875	7.30087	7.88226	7.86489	8.43286	8.43	8.8482	1.25677	0.000855688	0.00775761	Glycerophosphodiester phosphodiesterase GDPDL3
Zm00001d028273	8.74782	8.52099	9.38932	9.77487	10.1541	10.1248	1.25805	1.17762e-05	0.000371763	Mitogen-activated protein kinase kinase 9
Zm00001d053446	6.85108	7.10037	6.80357	7.5152	7.32811	7.77055	1.25986	0.0004632	0.00504364	kch3;potassium channel3: single copy (Southern blot), function confirmed by expression in Xenopus oocytes (Philippar 2003; Su 2005)
Zm00001d017457	8.57037	8.4887	9.31092	9.87849	10.0547	9.82904	1.2609	0.000343144	0.0040737	Phospholipase A1-Ibeta2 chloroplastic
Zm00001d030053	7.72542	7.2181	7.70081	8.56687	8.80032	7.60695	1.26181	0.00106687	0.00905815	AT-hook motif nuclear-localized protein 13
Zm00001d048890	7.25103	7.02915	7.09936	7.31839	7.89135	8.16604	1.26266	0.00109108	0.00919264	Acyl-coenzyme A oxidase
Zm00001d038585	6.93582	6.96858	6.8424	7.26879	7.58259	7.73516	1.26311	0.00709455	0.034599	Putative AP2/EREBP transcription factor superfamily protein
Zm00001d013527	6.77448	6.68192	7.04854	7.47317	7.60617	7.26147	1.2638	0.000488309	0.00524096	Calcium-dependent protein kinase 30
Zm00001d008205	6.96258	7.60721	6.99523	8.17912	7.89758	7.77055	1.26425	0.000258343	0.00332674	pif3;phytochrome interacting factor3: ortholog of Arabidopsis PIF3; nuclear localized protein; transgenic expression in rice suggest role in stress response (Gao Y et al 2015)
Zm00001d043141	7.93619	7.80722	8.41908	9.1088	9.31572	8.63616	1.26458	0.000135748	0.00211972	Unknown
Zm00001d029143	6.72539	6.52148	6.58064	6.82697	7.21553	7.26147	1.26717	0.010563	0.0457214	Transposon protein
Zm00001d012585	7.20957	7.14099	7.72471	8.29822	8.09919	8.15038	1.26768	0.00165475	0.0123742	Putative AP2/EREBP transcription factor superfamily protein
Zm00001d034404	8.66711	8.88086	8.33162	9.78605	9.92468	9.344	1.26799	0.000183387	0.00262172	Ubiquitin-conjugating enzyme E2 2
Zm00001d013886	8.1486	7.89676	7.9016	8.87885	9.07469	8.84503	1.26884	0.000108088	0.00181368	CRP3 - Cysteine-rich family protein precursor expressed
Zm00001d025612	8.01079	8.15206	8.32408	8.92618	9.25393	9.26106	1.26963	8.41295e-07	5.81622e-05	Unknown
Zm00001d047209	8.7865	9.15281	9.27677	9.94837	10.3692	10.2633	1.26975	0.00174996	0.0128482	Calmodulin-binding transcription activator 2
Zm00001d020425	6.72539	6.57054	6.56355	7.00805	7.13773	7.24022	1.27117	0.000109727	0.00183062	Copper transport protein family
Zm00001d005798	9.04967	9.37351	8.55038	10.3808	10.1007	9.90814	1.27206	0.000542877	0.00564481	Ethylene-responsive transcription factor RAP2-2
Zm00001d036532	7.27122	7.14099	7.4627	7.86679	8.28859	8.02388	1.27217	0.000882358	0.00792674	Unknown
Zm00001d031212	8.02743	7.70275	7.84345	8.49754	9.33353	8.32276	1.27363	0.00348787	0.0207312	thl1;thiolase1: cDNA
Zm00001d043569	7.94208	7.89676	8.19318	8.44111	8.73773	9.52458	1.27393	0.000318514	0.00385111	Probable WRKY transcription factor 69
Zm00001d005532	6.12357	6.20885	6.36803	6.50048	6.62947	6.59921	1.27458	0.0085231	0.0394936	Ubiquitin-conjugating enzyme E2-17 kDa
Zm00001d006640	6.80585	6.83571	6.8919	7.53162	7.55857	7.24022	1.27527	0.0114954	0.0484933	O-fucosyltransferase family protein
Zm00001d044656	7.93619	7.98738	7.8702	9.1541	9.11394	8.13984	1.27592	0.000637414	0.00635104	Leucine-rich repeat protein kinase family protein
Zm00001d020974	9.6238	9.34072	9.92471	11.0407	10.9413	10.4089	1.27618	3.70595e-05	0.000839948	Chitinase-like protein 1
Zm00001d003064	7.38562	7.01433	7.71878	8.34751	8.43419	7.78445	1.27913	0.00849112	0.0393623	R2R3MYB-domain protein
Zm00001d042182	7.99394	8.21612	8.30503	8.84228	9.28859	9.344	1.28084	0.000212157	0.00288646	Unknown
Zm00001d020358	7.32023	7.01433	7.79388	7.72768	8.08305	8.71162	1.2814	0.00713888	0.0347432	Ubiquitin-protein ligase
Zm00001d043800	7.84455	7.67739	8.29347	8.94353	9.14205	8.62875	1.28146	0.00384543	0.0222787	LEAF RUST 10 DISEASE-RESISTANCE LOCUS RECEPTOR-LIKE PROTEIN KINASE-like 1.1
Zm00001d042274	7.94208	7.5519	7.73062	7.96953	8.15678	9.39025	1.28162	0.0033045	0.0200162	Sec14p-like phosphatidylinositol transfer family protein
Zm00001d050339	9.47523	9.15572	8.93799	10.5104	10.4768	10.0002	1.28179	8.41306e-05	0.00152099	Betaine aldehyde dehydrogenase 2 mitochondrial
Zm00001d009938	9.47131	8.89491	9.91122	10.2555	10.8596	10.7664	1.28181	0.00630072	0.0316186	alpha/beta-Hydrolases superfamily protein
Zm00001d012448	7.65416	7.11407	7.61347	8.11802	8.67575	8.08586	1.28258	0.000445494	0.00490043	Unknown
Zm00001d010976	7.02664	7.2548	7.37982	7.87306	8.14132	7.92208	1.28291	0.00640892	0.0320511	Probable beta-14-xylosyltransferase IRX9
Zm00001d040670	9.17099	8.98292	9.16082	9.62094	10.1874	10.7105	1.28419	0.000763564	0.00717199	Lipoamide acyltransferase component of branched-chain alpha-keto acid dehydrogenase complex mitochondrial
Zm00001d040125	6.70843	6.96858	7.04854	7.92217	7.16051	7.48194	1.28528	0.00351382	0.0208454	phos1;phosphate transporter1:
Zm00001d042371	8.06547	8.19318	8.8909	8.48165	9.27713	10.1896	1.29036	0.00937594	0.0421457	Unknown
Zm00001d036293	9.63784	9.34835	10.4039	10.9968	11.1796	11.0264	1.29109	0.00412794	0.0234166	omt1;Caffeoyl-CoA O-methyltransferase1:
Zm00001d033480	9.04438	9.11744	9.18355	10.0352	10.4607	10.2431	1.29137	2.32533e-07	2.25694e-05	5-methyltetrahydropteroyltriglutamate--homocysteine methyltransferase
Zm00001d038357	10.1893	10.2242	9.30152	11.1656	11.3669	10.9495	1.29189	0.00435784	0.0243468	Transcription factor bHLH104
Zm00001d030888	11.1199	11.3119	11.7909	12.4936	12.7286	12.8483	1.29204	6.44763e-07	4.86521e-05	AI855190;聽:
Zm00001d021706	6.77448	6.38307	6.97314	7.00805	7.19384	7.66888	1.29316	0.00519231	0.0275831	Histone H2A
Zm00001d030038	6.3505	6.41293	6.54609	6.87171	7.00333	6.74767	1.29327	0.00187719	0.0134964	E3 ubiquitin-protein ligase ATL6
Zm00001d018363	9.99743	10.014	10.0317	11.1409	11.243	11.2906	1.2933	4.27422e-09	1.11355e-06	Probable steroid-binding protein 3
Zm00001d023223	8.20776	8.27731	8.07586	9.37612	9.35329	8.79647	1.29421	0.000203949	0.00281055	Ferritin-2 chloroplastic
Zm00001d031209	10.8907	10.5712	11.6292	12.2959	12.2655	12.5007	1.2954	4.24803e-05	0.000925518	bx9;benzoxazinone synthesis9: cytosolic glucosyl transferase; redundant with bx8; synthesis of cyclic hydroxamates/DIMBOA; insect resistance in young seedlings
Zm00001d005978	8.24112	8.48403	9.05938	9.64572	9.73402	9.79188	1.29564	0.00159546	0.0120705	RING-H2 finger protein
Zm00001d031527	8.22692	8.0973	8.4505	9.39925	9.52955	8.87649	1.29704	1.11871e-06	6.76967e-05	Probable mitochondrial adenine nucleotide transporter BTL1
Zm00001d000037	7.99394	8.43153	8.4505	9.48228	9.69677	8.64719	1.29704	0.000750226	0.00709789	Phospholipase A1-Ibeta2 chloroplastic
Zm00001d034072	9.99199	9.79756	10.2004	11.022	11.5602	11.0132	1.29777	7.25833e-06	0.000258853	UDP-glucose 6-dehydrogenase
Zm00001d040684	7.14443	7.15421	7.44065	7.91613	8.30248	7.81855	1.29788	0.00210853	0.0145934	Carboxylic ester hydrolase
Zm00001d008406	7.26117	6.92076	7.03809	7.71362	7.97606	7.67642	1.29823	0.00163099	0.0122584	pfkB-like carbohydrate kinase family protein
Zm00001d043263	7.12185	6.96858	6.91577	7.55585	7.87879	7.60695	1.29843	0.00794902	0.0375383	Diacylglycerol kinase 5
Zm00001d024934	7.20957	7.12761	7.12876	7.95785	8.14132	7.50797	1.29944	0.000143128	0.00220615	Probable beta-14-xylosyltransferase IRX9H
Zm00001d048627	8.95133	8.81219	9.06162	10.0955	10.4738	9.49267	1.30033	0.00299723	0.018728	ATP-citrate synthase alpha chain protein 3
Zm00001d046364	7.73921	7.47413	7.75398	8.55934	8.82269	8.23683	1.30045	0.000291112	0.00360973	Putative U-box domain protein kinase family
Zm00001d003659	7.14443	7.2181	7.59394	8.04857	8.18719	8.18152	1.30137	0.000144141	0.0022172	Serine/threonine-protein kinase SRK2A
Zm00001d017777	8.84259	8.98619	9.37506	10.6626	10.2829	9.54417	1.30269	0.000122812	0.00197891	Adenine nucleotide alpha hydrolases-like superfamily protein
Zm00001d021573	6.70843	6.74259	6.8919	7.38454	7.46629	7.29264	1.30342	0.00113075	0.00943878	SBP domain containing protein
Zm00001d002066	6.49615	6.49577	7.01687	7.11741	7.19384	7.48194	1.30394	0.00303814	0.0189025	Protein IRX15-LIKE
Zm00001d045513	8.53277	8.41194	9.16082	9.92256	10.1541	9.37061	1.30496	0.000202614	0.00279838	BAG family molecular chaperone regulator 1
Zm00001d015186	8.45438	8.14008	9.22795	9.7457	10.0968	9.44759	1.3058	0.0013547	0.0107419	Glycosyltransferase family 61 protein
Zm00001d042361	6.5596	6.38307	6.52824	6.84211	7.19384	6.81376	1.30609	0.000434827	0.00481951	Wiscott-Aldrich syndrome%2C C-terminal
Zm00001d016363	8.092	8.08483	8.33912	9.08299	8.92068	9.51865	1.30609	1.79668e-06	9.44114e-05	CASP-like protein 12
Zm00001d049409	10.7104	11.0003	10.4689	11.7575	12.4337	11.6835	1.3064	0.000402961	0.00456652	aco1;aconitase1: electrophoretic mobility; monomeric
Zm00001d003530	7.63199	7.58904	8.10282	9.13665	8.77102	8.10228	1.30643	0.0066999	0.0331645	Serine carboxypeptidase-like 19
Zm00001d013243	8.87878	9.22102	8.91588	9.73255	9.82312	10.7044	1.30727	0.000156652	0.00235264	Cyclic nucleotide-gated ion channel 2
Zm00001d038174	6.32294	6.3191	6.62993	6.87171	6.9081	6.87565	1.30788	0.0104383	0.0453721	microtubule-associated protein 65-5
Zm00001d038412	7.69739	7.72762	8.35771	8.84228	9.06404	8.91335	1.30847	0.000100636	0.00172728	Ammonium transporter 2
Zm00001d034103	8.65668	8.62212	9.44841	10.1209	10.1983	9.98598	1.30931	0.00110461	0.00927382	Unknown
Zm00001d043174	10.5904	10.3367	11.2975	11.9974	12.335	11.8097	1.31051	0.00138943	0.0109447	Cytochrome P450 98A3
Zm00001d003181	8.301	8.19895	8.8629	9.80187	9.74567	9.01847	1.3107	0.00216235	0.0148662	Cytochrome b561 and DOMON domain-containing protein
Zm00001d013212	8.58513	9.15862	9.54547	10.2136	10.2175	10.4876	1.31102	0.000275894	0.00348208	Peroxidase 16
Zm00001d045475	10.5401	10.0991	11.6036	12.1919	12.0679	12.2112	1.31148	0.000276576	0.00348289	Histone H3
Zm00001d034420	9.64307	10.033	10.4822	11.0274	11.7344	11.1204	1.31377	0.00208313	0.0144906	Glutamate dehydrogenase
Zm00001d030993	7.28119	7.40182	7.18536	8.04308	8.18719	8.02388	1.31427	0.000187599	0.0026669	Auxin-responsive protein IAA4
Zm00001d034533	7.65416	7.57061	8.02026	8.82987	8.50361	8.75638	1.31896	2.49835e-05	0.00064545	NEP-interacting protein 1
Zm00001d003438	8.69792	9.00893	8.6315	10.0512	10.1702	9.42027	1.3191	0.000607767	0.00612718	loricrin-related
Zm00001d039439	7.77305	7.77596	7.74818	8.65779	8.85095	8.59113	1.3205	5.89343e-05	0.00118107	Protein BRASSINAZOLE-RESISTANT 1
Zm00001d042921	9.19024	9.45821	8.94042	10.2851	10.1603	10.6702	1.32117	3.12987e-06	0.000138329	SLT1 protein
Zm00001d051307	8.20776	8.38705	8.23014	9.41995	9.4318	9.10579	1.32155	7.50135e-05	0.00141038	Autophagy-related protein 13a
Zm00001d009247	6.93582	6.83571	6.86746	7.57963	7.51747	7.49068	1.32394	1.03849e-06	6.46389e-05	Rapid alkalinization factor 1
Zm00001d007783	10.9074	11.0345	10.2054	12.0059	12.4117	11.5606	1.32478	0.00087113	0.00786018	P-loop containing nucleoside triphosphate hydrolases superfamily protein
Zm00001d038377	7.02664	7.04377	7.04854	7.76896	7.73212	7.75651	1.32526	1.69446e-09	5.30647e-07	PIF / Ping-Pong family of plant transposases
Zm00001d029595	9.49852	9.78078	9.36787	10.5314	10.8588	10.8974	1.32606	8.60517e-07	5.88369e-05	zinc-binding protein
Zm00001d022167	6.29413	6.41293	6.39011	6.81159	6.77083	6.74767	1.32647	0.00791501	0.037452	Putative caltractin
Zm00001d046915	9.46147	9.06886	9.96206	10.8923	10.6643	10.7053	1.32681	0.000210174	0.00287234	Putative AMP-dependent synthetase and ligase superfamily protein
Zm00001d027893	7.77305	7.72762	8.02968	8.76289	9.03159	8.62875	1.32823	3.65997e-05	0.000834545	lox9;lipoxygenase9:
Zm00001d044156	9.19024	9.05957	9.02542	9.93553	10.3178	10.4937	1.33024	3.17863e-05	0.000757181	cytochrome P450 family 72 subfamily A polypeptide 8
Zm00001d052731	7.64682	7.60721	8.15946	8.68567	9.05599	8.60253	1.33081	4.36191e-05	0.000938521	Pyridoxal phosphate (PLP)-dependent transferases superfamily protein
Zm00001d012607	8.62136	8.22745	8.71676	9.45447	9.78492	9.66535	1.33194	0.00531131	0.0280208	NAD(P)H dehydrogenase (quinone) FQR1
Zm00001d031725	7.32979	6.8706	7.62632	8.13356	8.05571	8.22196	1.33284	0.000405748	0.00458551	Transcription factor TCP9
Zm00001d046157	8.10767	8.14609	8.412	9.44238	9.17704	9.20788	1.33309	5.98932e-05	0.00119738	Unknown
Zm00001d043829	6.32294	6.57054	6.74925	7.37531	6.87919	6.91967	1.33384	0.00837713	0.0389433	UDP-glycosyltransferase 84A1
Zm00001d018799	8.9682	9.30716	9.71336	10.5596	10.6929	10.4415	1.33597	1.08124e-05	0.000348901	CBL-interacting serine/threonine-protein kinase 23
Zm00001d051636	7.14443	7.31352	7.41819	7.54783	8.05571	8.54854	1.33614	4.08088e-05	0.000898591	Delta(12)-fatty-acid desaturase
Zm00001d004013	6.61847	6.61684	7.11905	7.44725	7.65205	7.21858	1.3372	0.000376338	0.00435455	OSJNBa0017B10.9 protein; protein
Zm00001d027887	6.80585	7.2548	7.56744	8.06492	8.26038	7.78445	1.33792	0.00996774	0.0438856	Catalytic/ hydrolase
Zm00001d012675	12.8198	12.6986	13.0566	14.3856	14.263	13.8881	1.33944	3.75333e-05	0.000847582	Glutathione S-transferase 1
Zm00001d002405	8.3883	8.26089	8.59776	9.53255	9.53532	9.47848	1.3402	3.08938e-05	0.000738766	Probable WRKY transcription factor 11
Zm00001d022130	8.10247	8.17571	8.03437	8.84536	9.05599	9.44759	1.34168	2.87241e-06	0.000130684	DUF1677 family protein
Zm00001d042482	8.16363	8.37697	8.51788	9.41789	9.39627	9.51667	1.34323	0.00152064	0.0116881	bhlh132;bHLH-transcription factor 132: Locus designated and assigned to a transcription factor family by the GRASSIUS project (Yilmaz et al 2009) , which also provided the mappings to the B73_Reference Genome sequence v2 gene models.
Zm00001d023294	6.8657	6.68192	7.22159	7.43848	7.57464	7.87133	1.34501	0.00591873	0.030285	NAC transcription factor 29
Zm00001d021024	6.3505	6.44159	6.45247	6.81159	7.09074	6.6192	1.34662	0.00822122	0.0384423	Glucan endo-1%2C3-beta-glucosidase A6
Zm00001d013108	7.11039	6.9993	7.69477	8.03202	8.11514	8.25639	1.34795	0.00576442	0.0296948	BEST Arabidopsis thaliana protein match is: FASCICLIN-like arabinogalactan protein 17 precursor (TAIR:AT5G06390.1); Has 1807 Blast hits to 1807 proteins in 277 species: Archae - 0; Bacteria - 0; Metazoa - 736; Fungi - 347; Plants - 385; Viruses - 0; /.../ Eukaryotes - 339 (source: NCBI BLink).
Zm00001d005609	6.69115	6.7026	6.76312	7.43848	7.27827	7.2076	1.34889	0.00434445	0.024283	prh7;protein phosphatase homolog7:
Zm00001d035079	6.57969	6.81779	6.59739	7.04574	7.04165	7.55016	1.34894	0.00599504	0.030575	zar5;Zea mays ARGOS5:
Zm00001d021789	6.80585	6.81779	7.11905	7.05801	7.72504	7.89695	1.35009	0.0105504	0.0456913	SH3 domain-containing protein
Zm00001d037631	7.68314	7.93935	8.32029	9.08559	8.9088	9.08177	1.35026	0.00170978	0.0126395	Unknown
Zm00001d032621	6.47381	6.24794	6.36803	6.69638	6.73749	6.93393	1.35405	0.00784912	0.0372014	CDT1-like protein a chloroplastic
Zm00001d053055	6.98867	6.8533	7.25671	7.61065	7.68175	8.02388	1.35488	0.000621814	0.00624083	Dirigent protein 23
Zm00001d038739	7.33928	7.42292	7.02753	8.10231	8.20215	7.9589	1.35704	0.00021676	0.00292839	Inner membrane protein oxaA
Zm00001d011625	8.34097	8.60934	8.95495	9.52874	9.83251	10.0073	1.35826	0.0044438	0.0246557	Putative WAK receptor-like protein kinase family protein
Zm00001d006860	9.70938	9.85924	10.2313	11.3636	11.3338	10.9259	1.35827	4.16292e-06	0.000170866	Protein TIFY 10B
Zm00001d053513	8.27369	8.26639	8.49801	9.01361	9.35329	9.84962	1.35898	1.19092e-06	7.10249e-05	UDP-glycosyltransferase 72B1
Zm00001d001902	6.49615	6.61684	6.50999	6.67868	7.20474	7.19652	1.36016	0.00474626	0.025846	Carboxylesterase SOBER1
Zm00001d034602	10.0612	9.54923	10.2352	11.0924	11.526	11.0902	1.36045	0.00384122	0.0222647	bm2;brown midrib2: brown pigmentation in the leaf midrib and tissues accumulate reduced levels of lignin; like bm1
Zm00001d035775	8.66364	8.48403	9.47371	9.86047	10.3627	10.1222	1.36193	0.000422454	0.00472256	Putative phospholipid-transporting ATPase 9
Zm00001d002965	7.14443	6.72281	8.17643	8.30731	8.53901	8.36828	1.36238	0.0109121	0.0466312	Nicotinamidase 2
Zm00001d043158	8.40093	7.98738	8.65256	9.27967	9.43387	9.69192	1.36317	0.000453795	0.00496711	Tubulin beta-6 chain
Zm00001d003148	7.75285	7.41241	7.34018	7.75535	8.16699	9.02128	1.3645	0.00383231	0.0222287	Enhancer of rudimentary homolog
Zm00001d040621	8.43815	8.57905	8.90094	9.96673	9.98486	9.39458	1.36844	9.91419e-06	0.000328482	myb40;myb transcription factor40: Locus designated and assigned to a transcription factor family by the GRASSIUS project (Yilmaz et al 2009) , which also provided the mappings to the B73_Reference Genome sequence v2 gene models.
Zm00001d006626	7.5787	7.48412	7.40299	8.26122	8.41734	8.48005	1.36928	3.30928e-05	0.000778562	Remorin family protein
Zm00001d019228	9.2602	9.376	9.94411	10.6678	11.1355	10.5728	1.36971	8.02038e-05	0.00146823	ZIP zinc/iron transport family protein
Zm00001d017772	7.3673	7.11407	6.64575	7.8793	7.94041	7.67642	1.37049	0.00165444	0.0123742	Cation cation antiporter
Zm00001d025943	6.96258	6.81779	7.08938	7.80239	7.82734	7.34283	1.37193	0.00148048	0.0114577	Acid beta-fructofuranosidase 3 vacuolar
Zm00001d047663	8.12317	7.84527	8.31649	8.88785	9.52955	9.01566	1.375	0.00197359	0.0139282	Acetate/butyrate--CoA ligase AAE7 peroxisomal
Zm00001d022041	7.09881	7.35848	7.40299	7.80239	8.10985	8.42099	1.37658	0.00557459	0.0290154	Unknown
Zm00001d005940	6.63721	6.63908	7.07931	7.5152	7.48359	7.39099	1.37771	0.000285287	0.0035589	RING-H2 finger protein ATL54
Zm00001d025834	7.23049	7.7358	8.25423	8.66831	8.58484	9.10579	1.37954	0.0002202	0.00294581	Inositol transporter 4
Zm00001d021249	7.73921	7.58904	7.67646	8.29365	9.19666	8.16084	1.38063	0.00324697	0.019757	Bifunctional UDP-glucose 4-epimerase and UDP-xylose 4-epimerase 1
Zm00001d045695	8.10247	8.26089	8.49467	9.38246	9.32687	9.49065	1.38132	1.97208e-06	0.000101923	Aspartyl protease APCB1
Zm00001d044185	7.20957	7.01433	7.17612	7.41181	7.43988	8.57194	1.38272	0.00129133	0.0103734	Calcium-dependent protein kinase 3
Zm00001d017806	6.32294	6.54639	6.76312	7.00805	6.96357	7.30285	1.38274	0.0100851	0.0442171	sln1;sister of liguleless narrow1: A paralog of the lgn1 gene
Zm00001d038352	8.22692	8.38202	8.4505	9.198	9.00676	10.0115	1.384	0.00158387	0.0120106	Unknown
Zm00001d048317	7.77972	7.66021	7.91702	8.2232	8.68627	9.25868	1.38401	0.000120251	0.00194906	Unknown
Zm00001d026584	9.62027	9.30455	9.90504	10.8018	11.3004	10.4977	1.38454	1.5716e-06	8.53026e-05	Adenylate kinase 1 chloroplastic
Zm00001d017874	7.61699	7.302	7.77693	8.28446	9.14205	7.79134	1.38494	0.00273678	0.0175389	LORELEI-LIKE-GPI ANCHORED PROTEIN 3
Zm00001d051635	7.78635	7.59816	7.68259	8.50541	8.94124	8.49239	1.38568	1.13436e-06	6.81444e-05	Unknown
Zm00001d020965	8.20776	8.25538	8.24224	9.3309	9.53916	9.09249	1.3857	0.00010424	0.00177036	Proton pump-interactor 1
Zm00001d039827	6.3505	6.28456	6.76312	6.79597	6.93621	7.24022	1.38727	0.00934709	0.0420772	Unknown
Zm00001d016130	8.66711	8.77466	8.93066	9.9124	10.3958	9.5127	1.38777	8.11357e-05	0.00148309	GDSL esterase/lipase
Zm00001d015513	9.93776	9.50444	9.88511	11.0474	11.2593	10.9094	1.39012	3.46643e-08	5.29594e-06	Dihydroflavonol-4-reductase
Zm00001d013487	6.19835	6.20885	6.24471	6.58441	6.64841	6.46779	1.39091	0.00823154	0.038476	Unknown
Zm00001d039607	9.84409	9.53817	11.4933	11.9912	12.3533	11.0715	1.39092	0.0101247	0.044328	UDP-glycosyltransferase 75B1
Zm00001d052945	6.72539	6.57054	7.06915	7.05801	6.92225	8.09136	1.3921	0.00441872	0.0245871	Probable ribonuclease P/MRP protein subunit POP5
Zm00001d020560	7.44765	7.69435	7.67646	8.33868	8.08845	9.07638	1.39635	6.61394e-05	0.00127887	Probable xyloglucan glycosyltransferase 8
Zm00001d016649	6.8657	6.95288	7.18536	7.70653	8.07218	7.40973	1.39702	0.00279281	0.0178188	Unknown
Zm00001d034313	6.92218	6.90431	6.8424	7.11741	7.75312	7.77752	1.39743	0.000125134	0.00201108	Reticulon-like protein B8
Zm00001d006759	7.45626	7.51362	7.99157	8.50933	8.9701	8.42099	1.39813	0.00167756	0.0124917	Unknown
Zm00001d044106	8.24112	7.86759	8.579	8.94353	9.74733	9.32372	1.39899	2.07781e-05	0.00056354	UDP-glycosyltransferase 73B3
Zm00001d005392	9.10149	8.94971	10.0306	10.3085	10.8542	10.9169	1.39915	0.00182609	0.0132422	Lecithin-cholesterol acyltransferase-like 1
Zm00001d025786	6.96258	7.07243	6.64575	7.74848	7.66699	7.37196	1.39979	4.12664e-05	0.000903844	DNA glycosylase superfamily protein
Zm00001d003949	7.83821	8.23869	8.50798	9.45647	9.52762	8.93739	1.40032	2.94762e-05	0.000717342	Major facilitator superfamily protein
Zm00001d024587	9.83498	10.4352	10.5729	11.8374	11.3387	11.72	1.40212	0.0109701	0.0468282	Protein NRT1/ PTR FAMILY 6.3
Zm00001d049239	11.3208	11.0563	11.8556	12.9012	12.7113	12.8448	1.40284	0.000220253	0.00294581	Adenosylhomocysteinase
Zm00001d000408	8.35837	8.65564	8.55359	9.48031	10.0386	9.48255	1.4033	7.3104e-09	1.69096e-06	EIN3-binding F-box protein 1
Zm00001d034145	7.39467	7.40182	7.82165	8.52491	8.78085	8.12387	1.40394	0.00354345	0.020959	Zinc finger protein AZF2
Zm00001d018149	7.31059	7.08649	7.32395	8.25653	7.92223	8.06924	1.40403	9.0809e-05	0.0016008	cki5;cyclin-dependent kinase inhibitor5:
Zm00001d012605	6.45078	6.20885	6.52824	6.78008	6.92225	6.93393	1.40428	0.0024399	0.0161637	mrpi1;MRP interacting1: C2H2 zinc finger protein
Zm00001d027480	7.65416	7.74393	7.93731	8.4534	8.86333	9.01	1.40483	0.00603298	0.0306974	Calcium-dependent protein kinase 6
Zm00001d042211	8.20776	8.41686	8.02498	9.3044	9.4131	9.28692	1.4051	5.15727e-07	4.17132e-05	PsbP domain-containing protein 7 chloroplastic
Zm00001d019116	7.60943	7.12761	7.15742	8.00963	8.68277	7.67642	1.40601	0.000933329	0.00822646	Ethylene-responsive transcription factor RAP2-11
Zm00001d050074	6.16234	6.16674	6.3452	6.5223	6.7029	6.57874	1.40677	0.00222571	0.0151962	Putative leucine-rich repeat receptor-like protein kinase family protein
Zm00001d014717	8.20776	8.21612	8.50134	8.93199	9.8816	9.36842	1.40679	0.000720501	0.00689308	Glycosyltransferase family 64 protein C4
Zm00001d028510	7.40367	8.38705	8.30503	9.43833	9.18933	8.8796	1.40701	0.0026972	0.0173391	Protein FAF-like chloroplastic
Zm00001d010478	9.22332	8.70046	9.25354	10.0865	10.755	10.0143	1.40725	8.62941e-07	5.88369e-05	Peroxisomal adenine nucleotide carrier 1
Zm00001d035080	7.32979	7.48412	7.95233	8.68912	8.6109	8.44661	1.40801	0.000690726	0.00669478	Unknown
Zm00001d017977	7.77305	7.51362	8.2896	8.68567	9.40049	8.6063	1.4106	0.0102535	0.0447808	hk1;histidine kinase1: cytokinin receptor; cytokinin responsive histidine protein kinase
Zm00001d027624	9.24648	8.99273	9.61531	10.0735	10.9499	10.5851	1.41149	6.75693e-05	0.0012984	Unknown
Zm00001d034842	6.53901	6.78093	6.47213	7.11741	7.30843	7.06685	1.41176	0.00037863	0.00437492	Oligomeric Golgi complex subunit 2
Zm00001d035166	8.32335	8.27731	9.02083	9.46446	10.0181	9.76545	1.41246	0.000835541	0.00762243	Lysine histidine transporter 2
Zm00001d044390	6.51787	6.76195	6.85501	7.16275	7.41289	7.45536	1.41263	0.00814416	0.0382264	Aspartyl protease family protein 2
Zm00001d040067	7.97687	8.13405	8.68794	9.40341	9.70532	9.14494	1.41363	0.00324813	0.019757	Glycosyltransferase family 61 protein
Zm00001d010985	6.49615	6.28456	6.52824	6.71374	6.7029	7.28234	1.41557	0.00747547	0.0359265	Probable sugar phosphate/phosphate translocator
Zm00001d005208	7.42145	7.41241	7.7826	8.13356	8.67575	8.66177	1.42118	1.859e-07	1.94959e-05	NAC domain-containing protein 2
Zm00001d048165	10.7029	10.8815	11.2331	12.2373	12.6599	12.0284	1.42163	7.08962e-06	0.000254778	Protein EARLY RESPONSIVE TO DEHYDRATION 15
Zm00001d028962	8.45034	8.02721	8.95012	9.33745	10.1491	9.51071	1.42219	0.001877	0.0134964	WRKY55-superfamily of TFs having WRKY and zinc finger domains
Zm00001d043773	6.37695	6.3191	6.41151	6.66063	6.75431	7.01565	1.42395	0.00996868	0.0438856	Putative clathrin assembly protein
Zm00001d032306	7.02664	7.2427	7.36412	8.23758	8.37429	7.4004	1.42712	0.00134876	0.0107061	Unknown
Zm00001d020136	7.43898	7.57986	7.73062	8.42039	8.79062	8.45084	1.42973	0.000262538	0.00335631	WRKY74-superfamily of TFs having WRKY and zinc finger domains
Zm00001d040263	7.84455	7.90396	7.51268	8.48961	8.98431	8.85138	1.43206	0.000375372	0.00434946	Glycogen synthase kinase-3 MsK-3
Zm00001d021649	7.12185	7.38034	7.12876	8.04857	8.21203	7.92208	1.43368	0.00113823	0.00947571	Ras-related small GTP-binding family protein
Zm00001d037623	6.63721	6.59401	6.39011	7.12892	7.34747	6.71279	1.43409	0.00957294	0.0427767	ROTUNDIFOLIA like 12
Zm00001d050409	7.92433	7.76005	7.81061	9.04873	9.11394	8.36828	1.43548	9.83771e-06	0.000326823	Malate dehydrogenase
Zm00001d044861	7.75285	7.60721	7.51268	8.33868	8.6072	8.86399	1.4368	0.000232282	0.00307432	Unknown
Zm00001d031220	6.61847	6.49577	6.80357	6.90046	6.93621	7.73516	1.43702	0.00277416	0.0177234	14-dihydroxy-2-naphthoyl-CoA thioesterase 1
Zm00001d039513	7.27122	7.20561	7.54036	8.05404	8.33436	8.35478	1.43853	1.52715e-05	0.000448363	Auxin-responsive protein IAA26
Zm00001d043075	8.56666	8.63057	8.97883	10.0272	10.2175	9.58446	1.43864	2.26465e-06	0.000112016	Leucine-rich repeat protein kinase family protein
Zm00001d034373	8.16363	7.76803	8.92575	9.78605	9.6673	9.08177	1.43986	0.00586903	0.0300867	BEST Arabidopsis thaliana protein match is: FASCICLIN-like arabinogalactan protein 17 precursor (TAIR:AT5G06390.1); Has 1807 Blast hits to 1807 proteins in 277 species: Archae - 0; Bacteria - 0; Metazoa - 736; Fungi - 347; Plants - 385; Viruses - 0; /.../ Eukaryotes - 339 (source: NCBI BLink).
Zm00001d014093	9.26247	8.90534	9.41569	10.3129	10.7049	10.4571	1.44147	5.45033e-08	7.84277e-06	3-ketoacyl-CoA thiolase 2 peroxisomal
Zm00001d016885	6.37695	6.12081	6.43228	6.76393	6.64841	6.87565	1.44279	0.000920249	0.00814908	F11F12.5 protein
Zm00001d043069	6.23209	6.28456	6.76312	7.05801	7.00333	6.89053	1.44441	0.00922634	0.041688	Unknown
Zm00001d025622	7.29107	7.10037	7.55397	8.13356	8.02215	8.50461	1.44538	1.74502e-05	0.000496428	DUF593-containing protein 2
Zm00001d004843	11.2531	10.9117	11.8029	12.3161	12.1862	13.4719	1.44544	2.14151e-05	0.000572493	aasr2;abscisic acid stress ripening2:
Zm00001d011369	7.29107	7.86759	8.13362	8.88185	9.20152	8.38165	1.44585	0.000112683	0.00185956	Pectin lyase-like superfamily protein
Zm00001d006242	9.52144	9.61389	9.83532	11.0736	11.3458	10.4269	1.44615	5.43959e-05	0.00110687	3-dehydroquinate synthase chloroplastic
Zm00001d019207	8.52513	8.53461	9.53589	10.0722	10.5382	9.97016	1.44702	0.000921517	0.00815525	NAC domain-containing protein 2
Zm00001d019256	7.33928	7.29038	7.78825	8.25653	8.58859	8.50461	1.45017	0.0004026	0.00456652	UDP-glycosyltransferase 76C1
Zm00001d046909	9.8755	9.35847	9.98331	10.8603	11.7497	10.3777	1.45045	0.000119351	0.00193574	Homogentisate phytyltransferase 1 chloroplastic
Zm00001d051302	6.5993	6.52148	6.74925	7.31839	7.18284	7.19652	1.45074	0.000260948	0.00334462	SAUR11-auxin-responsive SAUR family member
Zm00001d043410	7.55515	7.41241	7.55397	8.24709	8.27925	8.82258	1.45078	0.000879716	0.00792033	P-loop containing nucleoside triphosphate hydrolases superfamily protein
Zm00001d028793	7.32023	7.04377	7.92212	7.72067	8.59979	8.80304	1.45183	0.000647975	0.00641239	Abscisic acid receptor PYL5
Zm00001d030028	8.97656	8.81219	9.73859	10.6044	10.5122	10.4997	1.45307	0.000324143	0.00390201	myc7;myc transcription factor7: transcription factor induced by iron starvation; restores yeast fet3 fet4
Zm00001d033152	8.12829	8.16983	8.15946	9.14665	9.64079	9.00717	1.45424	0.00617605	0.0311509	Cytochrome P450 CYP71W7
Zm00001d037714	6.7584	6.78093	7.3075	7.89169	7.82076	7.52502	1.45434	0.0012144	0.00992291	Polyamine-modulated factor 1-binding protein 1
Zm00001d014126	7.43024	7.5519	8.03905	8.64363	8.72419	8.81609	1.45452	0.0105702	0.0457345	UDP-glycosyltransferase 86A2
Zm00001d041416	8.07082	7.94632	8.27399	8.9776	9.4705	9.2128	1.45594	0.000661816	0.00651134	Auxin-responsive protein IAA14
Zm00001d010971	6.74204	6.68192	6.90391	6.95564	7.22623	7.97096	1.45656	0.00799845	0.0377028	Receptor-like kinase LIP2
Zm00001d017682	7.93619	7.96701	8.26217	9.01087	8.91772	9.54806	1.45742	1.39209e-06	7.93211e-05	PLATZ transcription factor family protein
Zm00001d004731	8.44629	8.16983	8.86547	9.27513	10.1302	9.67958	1.45758	0.000117577	0.00191576	Aldehyde dehydrogenase
Zm00001d039535	9.46344	9.20708	10.3765	10.9962	11.4795	10.8306	1.45792	0.00356986	0.0210818	HXXXD-type acyl-transferase family protein
Zm00001d034074	8.78012	8.49336	8.66445	9.91531	10.1187	9.56733	1.45822	2.9631e-07	2.6962e-05	pho1;starch phosphorylase1: amyloplast starch phosphorylase
Zm00001d032155	9.11415	9.60119	9.50023	11.048	10.0467	10.9488	1.4584	0.00199389	0.0140315	CBL-interacting serine/threonine-protein kinase 15
Zm00001d040634	6.19835	6.41293	6.41151	6.56423	7.14918	6.55775	1.45892	0.0116166	0.0488301	Binding protein
Zm00001d009243	9.41732	10.0044	8.72245	10.616	11.3321	10.2609	1.46063	0.00311894	0.0192455	ABC transporter C family member 4
Zm00001d046454	9.00408	8.4887	9.10777	10.2578	10.6503	9.24195	1.46096	0.00132443	0.0105878	fat1;fatty acyl thioesterase1: leaf cDNA csu817 similar to plant fatty acid metabolism protein
Zm00001d043929	6.89433	6.78093	7.33209	7.41181	8.03343	7.9589	1.46254	0.00319084	0.0195295	Fasciclin-like arabinogalactan protein 6
Zm00001d020412	6.12357	6.24794	6.58064	6.94212	6.81875	6.63873	1.46328	0.00393093	0.0226099	HMG-Y-related protein A
Zm00001d008974	7.71148	7.40182	7.71282	8.36066	8.94706	8.5127	1.46411	2.32812e-06	0.000113204	Mitochondrial arginine transporter BAC2
Zm00001d052989	6.57969	7.1802	7.06915	7.46459	8.07218	7.62272	1.46421	0.00407451	0.0231986	Cysteine-rich receptor-like protein kinase 6
Zm00001d032468	7.19897	6.98405	7.69477	8.29365	8.30708	8.15562	1.46445	1.00029e-05	0.000330096	Cytochrome P450 CYP84A33v1
Zm00001d036431	6.47381	6.63908	6.08667	6.95564	6.75431	7.04155	1.4648	0.00144508	0.0112619	Ripening protein
Zm00001d003116	7.12185	7.39113	7.17612	8.00398	7.98773	8.32738	1.46781	7.67242e-05	0.00142884	Major facilitator superfamily protein
Zm00001d003852	7.00148	6.81779	7.29081	8.00963	7.82734	7.76355	1.46925	7.79459e-05	0.00144142	Inhibitor of apoptosis-like protein
Zm00001d005951	10.0534	10.1391	10.3239	11.8412	11.6424	11.1276	1.46948	3.46397e-05	0.000806181	Homeobox-leucine zipper protein ATHB-6
Zm00001d018326	7.17747	7.42292	7.51268	8.52878	8.33886	8.03537	1.46963	0.00266725	0.0171784	mkk4;MAP kinase kinase4: function inferred from sequence similarity, and gene expression analyses.
Zm00001d002830	8.24582	8.49336	9.00929	9.92401	10.1603	9.39458	1.4713	0.00371995	0.0217503	Beta-fructofuranosidase 1
Zm00001d017502	8.81793	8.87379	8.79981	10.2727	10.044	9.97449	1.472	1.64557e-05	0.000474177	trpp6;trehalose-6-phosphate phosphatase6:
Zm00001d050837	8.47836	8.2218	9.34427	10.0028	10.044	10.053	1.47307	7.291e-05	0.0013849	Gibberellin receptor GID1L2
Zm00001d014611	6.53901	6.74259	6.70633	7.23798	7.30843	7.34283	1.4738	1.92906e-05	0.000536451	Phosphate import ATP-binding protein pstB 1
Zm00001d016664	9.95327	9.55143	9.98682	11.0691	11.8961	10.2239	1.47589	0.00343628	0.0205331	Chaperone protein ClpD chloroplastic
Zm00001d021577	8.2364	7.95325	8.25025	8.93199	9.57882	9.35293	1.47595	2.33286e-06	0.000113212	UDP-glycosyltransferase 71B1
Zm00001d002762	7.69739	8.02721	8.53097	9.05671	9.52375	9.23954	1.47972	0.000112746	0.00185956	Ethylene-responsive transcription factor 2
Zm00001d020371	7.4733	6.96858	7.76551	8.18408	8.7578	8.23683	1.48203	0.0012817	0.0103262	Endoglucanase 11
Zm00001d012500	6.61847	6.3191	6.96191	7.37531	7.45755	7.09157	1.48239	0.0107864	0.0463398	Putative RING zinc finger domain superfamily protein
Zm00001d018421	8.06547	7.96701	8.1205	9.28872	9.58625	8.49647	1.48267	0.000790477	0.00733295	GATA transcription factor 8
Zm00001d002850	6.65556	6.68192	7.10925	7.58745	7.76693	7.29264	1.48392	0.00863655	0.0398394	Elicitor-responsive protein 3
Zm00001d018103	6.70843	6.72281	7.04854	7.30863	7.82734	7.51652	1.48397	3.73306e-05	0.000843775	Probable RNA-binding protein ARP1
Zm00001d051172	6.88012	6.76195	6.69156	7.54783	7.43988	7.43731	1.48623	0.00406139	0.0231505	Auxin response factor 16
Zm00001d004019	6.5993	6.3191	6.56355	7.04574	7.09074	7.05427	1.48643	1.5812e-05	0.000459867	sacd5;stearoyl-acyl-carrier-protein desaturase5:
Zm00001d052066	6.49615	6.61684	6.56355	7.14031	7.38529	6.8296	1.48804	0.00954186	0.0426823	Mitogen-activated protein kinase kinase 5
Zm00001d002000	14.3272	14.3047	15.0338	16.2471	15.8418	16.1276	1.48886	0.000261422	0.00334896	lox6;lipoxygenase6:
Zm00001d032187	8.11802	8.04023	8.27006	9.55703	9.58995	8.59113	1.48985	4.58519e-06	0.000183465	Malate dehydrogenase
Zm00001d031192	6.53901	6.24794	6.58064	6.87171	7.04165	7.10373	1.49174	0.00788554	0.0373669	Unknown
Zm00001d018406	7.50669	7.72762	7.57412	8.5781	8.88473	8.39489	1.49272	0.000246203	0.00320711	MGD2
Zm00001d012707	6.83623	6.54639	6.66129	7.16275	7.17173	7.6383	1.4952	0.00272741	0.0174879	Bifunctional riboflavin kinase/FMN phosphatase
Zm00001d003492	6.77448	6.81779	7.38759	7.76896	8.12567	7.62272	1.49943	0.000870568	0.00785797	Myosin heavy chain-related protein
Zm00001d005394	7.02664	6.92076	7.50566	7.94606	8.1619	8.08034	1.49945	0.00936418	0.0421184	Fiber protein Fb34
Zm00001d029699	8.0219	7.96701	8.56635	9.13665	9.63722	9.39889	1.50084	0.00880974	0.040378	gst42;glutathione transferase42:
Zm00001d037018	8.47836	8.2218	9.23389	9.82684	10.1837	9.95564	1.50166	0.00119194	0.00978731	DUF538 family protein
Zm00001d021948	6.85108	6.52148	7.16681	7.58745	7.96428	7.27195	1.50196	0.00723122	0.0350446	Probable serine/threonine-protein kinase WNK11
Zm00001d041972	9.9048	9.65951	10.7484	11.1	11.2289	12.2158	1.50211	0.00212604	0.0146859	Cellulose synthase-like protein G3
Zm00001d042954	6.42701	6.46917	6.47213	7.03332	6.94998	6.97559	1.5028	9.63538e-06	0.000321829	Histone H4
Zm00001d011562	6.65556	6.66076	6.97314	7.38454	7.5905	7.46428	1.50497	0.00155868	0.0118932	Putative DUF1421 domain family protein
Zm00001d005037	7.77305	7.39113	7.99639	8.81106	9.10877	8.50866	1.50601	1.54e-09	4.95e-07	Protein kinase APK1B chloroplast
Zm00001d013934	9.46541	8.70447	10.062	10.2715	10.7923	11.4028	1.50723	0.000692475	0.00670268	soluble epoxide hydrolase
Zm00001d014102	8.39674	8.27186	9.36065	9.91821	10.1111	10.1493	1.50821	0.000212092	0.00288646	Divalent ion symporter
Zm00001d028386	8.01079	8.24984	8.55038	9.19319	9.51404	9.74869	1.50873	4.55124e-05	0.000963756	Protein kinase superfamily protein
Zm00001d037210	7.29107	6.90431	7.52659	8.00398	8.14132	8.41235	1.50942	0.00105743	0.00900912	Unknown
Zm00001d013782	6.70843	6.78093	6.96191	7.22753	7.13773	8.0748	1.50966	0.00506843	0.0270527	LRR receptor-like serine/threonine-protein kinase EFR
Zm00001d024300	6.82116	6.68192	6.96191	7.67779	7.71792	7.24022	1.50969	0.00569279	0.0294589	Potassium transporter 10
Zm00001d031688	6.94928	6.8533	6.98424	7.1956	7.51747	8.21196	1.50982	0.00072918	0.00694028	Putative 14-3-3 protein
Zm00001d020780	8.38407	7.83019	9.54228	9.68211	10.3033	10.1645	1.51167	0.0097969	0.043388	gst23;glutathione transferase23: cDNA, SSR umc2098
Zm00001d026572	6.47381	6.20885	6.82963	6.96899	7.30843	7.11576	1.51276	0.0089211	0.0407375	Carboxylesterase SOBER1
Zm00001d013830	7.53921	7.19297	8.06675	8.52878	9.11394	8.38165	1.5131	0.00574347	0.0296212	cytochrome P450 family 76 subfamily C polypeptide 7
Zm00001d053172	7.06332	7.02915	7.18536	7.74159	7.78738	8.26607	1.51391	0.000157118	0.0023582	F-box protein PP2-B10
Zm00001d038522	7.31059	7.40182	7.80506	8.08107	8.75114	8.71162	1.51497	0.000694286	0.0067106	Putative leucine-rich repeat receptor-like protein kinase family protein
Zm00001d047801	7.5787	7.07243	7.85421	8.62573	8.94996	7.97096	1.51672	0.00246813	0.016294	BGGP Beta-1-3-galactosyl-O-glycosyl-glycoprotein isoform 1%3B BGGP Beta-1-3-galactosyl-O-glycosyl-glycoprotein isoform 2
Zm00001d031187	6.03444	6.35185	6.52824	6.90046	6.89375	6.59921	1.51766	0.00908593	0.0412315	Core-2/I-branching beta-16-N-acetylglucosaminyltransferase family protein
Zm00001d011459	6.7584	6.57054	6.96191	7.26879	7.42195	7.75651	1.51886	1.04289e-05	0.000340973	Protein HYPER-SENSITIVITY-RELATED 4
Zm00001d026194	7.94208	7.89676	8.87059	9.49599	9.7687	9.33727	1.52046	0.00142034	0.0111174	SNARE associated Golgi protein family
Zm00001d026542	7.77972	7.15421	7.91702	8.30731	8.79386	8.99863	1.52144	0.000265828	0.00338087	Myb family transcription factor PHL5
Zm00001d047849	8.21258	8.05952	8.00599	9.45447	9.26093	9.10314	1.52304	1.03845e-10	6.01477e-08	Sulfoquinovosyl transferase SQD2
Zm00001d003091	8.59974	8.55255	9.12496	10.3304	10.0291	9.90058	1.52403	1.73893e-06	9.21594e-05	Beta-16-galactosyltransferase GALT29A
Zm00001d008808	9.16371	8.9396	9.53108	10.6976	10.9362	10.031	1.52474	2.56865e-06	0.000120405	Putative MYB DNA-binding domain superfamily protein
Zm00001d026665	7.11039	6.92076	7.37199	7.89784	8.1922	8.01811	1.52659	0.00160431	0.0121131	Unknown
Zm00001d045517	8.02743	8.15206	8.53097	9.45848	9.85266	8.99578	1.52718	0.000544899	0.00564988	RING/U-box superfamily protein
Zm00001d002610	6.47381	6.35185	6.47213	6.7475	7.02903	7.09157	1.52861	0.00794679	0.0375349	cytochrome P450 family 704 subfamily A polypeptide 2
Zm00001d046535	7.65416	7.71109	8.22201	9.2977	9.10358	8.59494	1.52916	0.000211857	0.00288641	Phosphatidylcholine:diacylglycerol cholinephosphotransferase 1
Zm00001d048703	12.2976	12.5006	13.3785	14.7155	14.1575	13.9957	1.53098	0.00369765	0.0216454	bx4;benzoxazinone synthesis4: endoplasmic reticulum P450 monoxygenase; synthesis of cyclic hydroxamates/DIMBOA; insect resistance in young seedlings; NAM SNP PHM1184
Zm00001d037095	6.85108	6.72281	6.79028	7.21699	7.58259	7.69876	1.53109	0.00186742	0.0134513	Putative RING zinc finger domain superfamily protein
Zm00001d051015	6.92218	6.78093	6.99523	7.07015	7.50064	8.22196	1.53145	0.00240639	0.0160275	Nicotinamidase 1
Zm00001d032467	6.83623	6.74259	7.01687	7.64092	7.74615	7.54184	1.53347	3.51708e-06	0.000150602	Cytochrome P450 84A1
Zm00001d028653	8.64618	8.2218	8.70242	9.49404	10.0359	9.88992	1.53439	6.09633e-06	0.000227578	tgd1;dTDP-glucose dehydratase homolog csu219: leaf cDNA csu219, 5' sequence similar to DTDP-glucose dehydratase
Zm00001d040554	6.47381	6.46917	6.67655	7.25861	7.11448	7.05427	1.53637	0.0101372	0.0443593	Probable WRKY transcription factor 47
Zm00001d021634	7.35803	7.29038	7.0589	7.47317	7.41289	8.99863	1.53669	0.00191177	0.0136437	Hsp20/alpha crystallin family protein
Zm00001d037242	7.12185	6.8706	7.50566	7.74159	8.18217	8.35026	1.53831	0.00916809	0.0415054	Urea-proton symporter DUR3
Zm00001d005542	7.08711	7.302	7.54036	8.20866	8.21203	8.44238	1.53892	0.00282296	0.0179494	ppt1;plastid phosphate/phosphoenolpyruvate translocator1:
Zm00001d020963	8.34534	8.16983	8.53423	9.59935	9.96508	9.16792	1.53904	1.55125e-08	2.97624e-06	3-hydroxy-3-methylglutaryl-coenzyme A reductase 2
Zm00001d043178	8.35837	8.59211	8.79981	9.36548	10.1213	10.0774	1.54037	1.08936e-05	0.000351063	Probable sugar phosphate/phosphate translocator
Zm00001d005726	8.36269	8.18738	8.67036	9.68382	9.74567	9.64192	1.54133	8.37412e-05	0.0015172	Protein TIFY 6B
Zm00001d017276	8.09725	8.56586	8.76993	10.1484	9.93924	9.08714	1.54526	0.000252561	0.00326823	pal8;phenylalanine ammonia lyase8:
Zm00001d034049	8.301	8.29353	8.59465	9.85137	9.77521	9.34176	1.54542	0.000668683	0.00654415	Brittle stalk-2-like protein 3
Zm00001d010131	6.57969	6.28456	6.81669	6.95564	7.02903	7.59099	1.54661	0.000374599	0.00434458	Zinc finger protein WIP6
Zm00001d047276	7.59416	7.84527	7.82713	9.0407	8.78737	8.79317	1.54742	0.00137608	0.0108708	bk2;brittle stalk2: brittle plant parts after 4-leaf stage
Zm00001d003676	7.58645	7.90396	7.56072	7.82204	7.66699	9.80491	1.55306	0.00499215	0.0267727	Cellulose synthase-like protein B3
Zm00001d051529	8.83032	9.28346	9.3184	10.9713	10.7268	9.63098	1.55341	0.00105144	0.00898283	Putative AMP-dependent synthetase and ligase superfamily protein
Zm00001d021250	6.47381	6.54639	6.81669	7.15159	7.50064	7.16261	1.5535	6.8866e-05	0.0013182	Unknown
Zm00001d022434	8.06547	8.21612	7.71878	9.11899	9.4705	8.98717	1.55454	0.000143577	0.00221128	Ribosomal protein S6 kinase
Zm00001d042281	6.5596	6.78093	7.02753	7.78912	7.50908	7.34283	1.55627	0.0023132	0.0155957	Secondary cell wall-related glycosyltransferase family 47
Zm00001d011717	7.60181	7.40182	7.84884	8.69941	8.76442	8.69402	1.55693	0.000133312	0.00209623	Ras-related protein RABG3a
Zm00001d013858	7.56305	7.71938	8.46082	9.25681	9.08263	9.13978	1.55781	0.000786033	0.0073109	Probable receptor-like protein kinase
Zm00001d021288	9.33121	8.42666	9.35521	9.74078	11.1777	10.139	1.55886	0.00868426	0.0399805	Senescence-inducible chloroplast stay-green protein 1
Zm00001d025814	7.43024	7.57061	8.1509	8.67528	8.89682	9.05734	1.55907	0.000249114	0.00323143	Beta-16-galactosyltransferase GALT29A
Zm00001d037751	7.93027	7.86759	8.6132	9.46247	9.65676	9.08177	1.56141	0.000217327	0.00293134	Late embryogenesis abundant (LEA) hydroxyproline-rich glycoprotein family
Zm00001d017714	6.29413	6.44159	6.56355	6.94212	7.12617	6.89053	1.56143	0.00620306	0.0312235	Protein NRT1/ PTR FAMILY 8.3
Zm00001d024265	6.72539	6.66076	7.01687	7.17381	7.33783	8.04107	1.56161	7.53977e-05	0.0014126	F-box protein SKIP19
Zm00001d049103	7.32979	6.9993	7.97209	8.72313	8.85715	7.90327	1.56217	0.00045497	0.00497153	Cysteine/Histidine-rich C1 domain family protein
Zm00001d032476	7.11039	7.39113	7.57412	8.11802	8.26512	8.69047	1.56583	0.000174688	0.0025358	Probable methyltransferase PMT18
Zm00001d051247	6.82116	7.11407	6.52824	7.15159	7.76004	7.8452	1.56615	0.0050131	0.0268487	Unknown
Zm00001d017275	10.3522	10.5048	11.1312	12.2989	12.3489	11.9672	1.56771	4.30211e-05	0.000930967	pal9;phenylalanine ammonia lyase9:
Zm00001d028725	6.74204	6.41293	6.87975	7.30863	7.53407	7.36233	1.57026	0.00229159	0.0155194	Beta3-glucuronyltransferase
Zm00001d051842	8.91987	8.45085	8.84219	8.63292	9.35547	11.1314	1.57034	0.00187555	0.0134941	Zn-dependent hydrolase%2C including glyoxylase
Zm00001d044104	8.11286	7.56129	8.54071	9.44642	9.52955	9.08446	1.57149	0.000606243	0.00612485	NAD(P)-binding Rossmann-fold superfamily protein
Zm00001d002625	6.5993	6.59401	6.7768	6.78008	7.00333	7.92208	1.57164	0.00979779	0.043388	Probable methyltransferase PMT15
Zm00001d036715	7.45626	6.92076	7.84884	7.95785	8.74445	8.70461	1.57313	0.0117408	0.0491494	Transmembrane 9 superfamily member 9
Zm00001d010171	7.78635	8.25538	8.69375	9.18352	9.71721	9.73513	1.57324	0.00481595	0.0261049	Soluble inorganic pyrophosphatase 1
Zm00001d024364	6.69115	6.7026	6.85501	7.61065	7.50908	7.32301	1.57546	0.000356295	0.00416941	Cysteine-type endopeptidase/ ubiquitin thiolesterase
Zm00001d034491	10.147	10.0251	10.4419	11.7334	12.0345	11.2662	1.57587	7.06413e-12	7.60161e-09	Thioredoxin
Zm00001d039488	6.92218	7.07243	7.41819	8.19397	8.23157	7.79134	1.57603	3.33513e-05	0.000782413	Pollen-specific protein SF21
Zm00001d011417	7.31059	6.79953	7.92212	7.8793	8.29787	8.99863	1.57826	0.00457482	0.0251671	cytochrome P450 family 72 subfamily A polypeptide 8
Zm00001d007785	6.94928	6.81779	7.06915	7.25861	7.77378	8.17122	1.57896	0.000779449	0.00727153	Nitrate and chloride transporter
Zm00001d002075	7.78635	7.66021	8.12926	9.39925	9.05061	8.59113	1.57941	0.00114201	0.0094883	Floral homeotic protein APETALA 2
Zm00001d039842	6.57969	6.3191	6.64575	6.85702	7.18284	7.33296	1.58182	0.00317464	0.0194534	Disease resistance response protein-like; protein
Zm00001d022500	7.48173	7.2548	7.81061	8.90862	8.81634	7.92829	1.58424	0.00291086	0.0183555	Zinc finger protein CONSTANS-LIKE 13
Zm00001d036175	7.05123	7.02915	7.27388	7.8478	7.84687	8.3638	1.58515	0.0104217	0.0453158	GDSL esterase/lipase APG
Zm00001d002261	8.73138	8.14008	9.44329	9.67181	10.3852	10.5633	1.58521	0.0002015	0.00278611	Peroxisomal (S)-2-hydroxy-acid oxidase GLO1
Zm00001d003742	6.83623	6.63908	7.20362	7.57963	7.97018	7.66888	1.58851	0.00175578	0.0128681	Protein phosphatase type 2A regulator/ signal transducer
Zm00001d024543	7.95959	7.88226	8.12926	9.04605	9.48847	9.06007	1.59086	8.30124e-06	0.000287753	Protein NTM1-like 9
Zm00001d028214	8.04386	8.15801	8.53097	9.28194	9.87556	9.39889	1.59145	7.57028e-07	5.47849e-05	GDP-mannose transporter GONST3
Zm00001d018032	6.42701	6.63908	6.56355	7.12892	7.50908	6.74767	1.59446	3.45363e-05	0.000804871	Probable mannan synthase 7
Zm00001d014664	8.9654	8.23308	8.78631	9.86047	10.4797	9.71972	1.59475	0.000350004	0.00412295	Protein CHLOROPLAST IMPORT APPARATUS 2
Zm00001d015091	7.81254	7.75202	8.30503	9.17866	9.75559	8.30881	1.59512	0.007938	0.0375149	Bax inhibitor 1
Zm00001d012781	6.32294	6.35185	6.12257	6.69638	6.59029	6.86053	1.59651	0.00354464	0.020959	Anthocyanidin 53-O-glucosyltransferase
Zm00001d022597	7.52305	7.65153	8.08941	8.16912	8.41734	9.71972	1.59749	0.00562184	0.0291815	NEP1-interacting protein-like 1
Zm00001d047757	9.60962	10.1376	9.67755	11.4427	11.431	11.0641	1.60108	3.19061e-06	0.000140241	apx1;ascorbate peroxidase homolog:
Zm00001d012674	8.59245	8.2989	9.01853	10.107	10.4105	9.42027	1.60289	0.000717312	0.0068732	cmu1;chorismate mutase1: function largely predicted; protein heterodimerizes with fungal chorismate mutase
Zm00001d020583	7.37649	7.2548	7.79388	8.22801	8.6473	8.79647	1.60293	0.000854113	0.00774901	Galactosyltransferase family protein
Zm00001d052103	6.23209	6.28456	6.29699	6.50048	6.68511	6.948	1.60416	0.00092027	0.00814908	Pectin lyase-like superfamily protein
Zm00001d016933	7.60181	7.98738	8.73658	9.55516	9.62284	9.20542	1.60657	0.00152327	0.0116975	loricrin-related
Zm00001d020280	6.67353	6.81779	6.99523	7.49015	7.61393	7.78445	1.60805	0.000882991	0.00792674	Major facilitator superfamily protein
Zm00001d009506	6.53901	6.46917	6.67655	7.04574	7.17173	7.4004	1.60996	0.00120829	0.00988277	Cytochrome b561 and DOMON domain-containing protein
Zm00001d046168	7.44765	7.08649	7.35619	8.50933	8.65446	7.55844	1.61034	0.000514191	0.00544554	Arogenate dehydrogenase 1 chloroplastic
Zm00001d051166	6.63721	7.10037	7.54718	8.15905	8.0278	8.13453	1.61185	0.0069841	0.0342358	pal4;phenylalanine ammonia lyase4:
Zm00001d002168	6.72539	7.07243	7.01687	7.75535	7.79412	7.85833	1.61295	0.00242658	0.0161167	Receptor-like serine/threonine-protein kinase SD1-8
Zm00001d025338	6.3505	6.46917	6.74925	6.76393	7.25773	7.40973	1.61402	0.0116291	0.0488644	Unknown
Zm00001d048707	9.93066	9.56894	11.0182	12.1386	11.6827	11.6804	1.61536	0.00199331	0.0140314	bx8;benzoxazinone synthesis8: cytosolic glucosyltransferase; synthesis of cyclic hydroxamates/DIMBOA; insect resistance in young seedlings
Zm00001d026477	9.92495	9.8068	10.6158	11.8204	11.9775	11.1602	1.61564	0.000162884	0.0024169	Putative tify domain/CCT motif transcription factor family protein isoform 1%3B Putative tify domain/CCT motif transcription factor family protein isoform 2%3B ZIM motif family protein
Zm00001d044667	6.70843	7.01433	7.50566	8.14381	8.28859	7.70612	1.61571	0.000773084	0.00722031	Nucleic acid binding protein
Zm00001d010416	7.06332	7.11407	6.50999	7.73465	7.95835	7.60695	1.61832	0.000985384	0.00853931	Transcription factor bHLH133
Zm00001d020309	6.42701	6.3191	6.18719	6.88618	6.7029	6.8296	1.62044	0.00491644	0.0265093	Enolase 1 chloroplastic
Zm00001d028808	6.26392	6.24794	6.49129	6.96899	6.61011	6.96189	1.62058	0.00575328	0.0296646	senescence associated gene 20
Zm00001d029783	7.37649	7.31352	7.26533	8.13356	8.65088	8.18664	1.62131	5.15009e-05	0.00106221	Expansin-like A2
Zm00001d032686	8.08674	7.88953	8.33538	9.14665	9.83251	9.06825	1.62167	3.37072e-06	0.000145594	Nucleotide/sugar transporter family protein
Zm00001d005936	6.61847	6.38307	7.07931	7.45595	7.48359	7.55016	1.62314	0.0117647	0.0492019	E3 ubiquitin-protein ligase ATL6
Zm00001d029853	9.53465	9.1673	9.93444	10.3424	11.5246	11.1314	1.62501	0.000152312	0.00230141	Proline oxidase
Zm00001d052472	6.69115	6.59401	6.9391	6.99519	7.62165	7.80502	1.6263	0.000110996	0.00184496	2-isopropylmalate synthase B
Zm00001d019254	7.17747	7.05819	7.65164	8.17912	8.44254	8.44661	1.62633	1.10355e-06	6.71107e-05	UDP-glycosyltransferase 76C1
Zm00001d005826	8.31891	8.02721	8.02498	9.43426	9.8434	8.76651	1.62822	2.30504e-05	0.000606913	Probable GTP diphosphokinase RSH2 chloroplastic
Zm00001d028002	6.85108	6.78093	7.06915	7.55585	7.96428	7.72072	1.6283	1.44751e-06	8.10149e-05	Ras-related protein RABA4a
Zm00001d039037	9.60068	9.3635	10.0519	11.4547	11.4825	10.5087	1.62863	3.59488e-07	3.14393e-05	Putative MAP kinase family protein
Zm00001d025360	7.78635	7.60721	8.20973	8.72649	9.46446	9.06553	1.6299	0.00169535	0.0125587	Probable F-box protein At1g60180
Zm00001d047339	6.45078	6.81779	6.59739	7.5069	7.16051	7.28234	1.63034	0.000143155	0.00220615	Putative AP2/EREBP transcription factor superfamily protein
Zm00001d014608	6.69115	6.52148	6.79028	7.12892	7.90996	6.91967	1.63094	0.00120195	0.00983736	Peroxidase 16
Zm00001d051442	7.3673	7.7358	7.85421	9.16151	8.77758	8.45505	1.63196	0.000544127	0.00564897	Probable methyltransferase PMT15
Zm00001d021930	7.61699	7.57061	7.93731	8.75306	9.36199	8.39927	1.63256	0.000183967	0.00262431	UDP-galactose transporter 2
Zm00001d038730	6.88012	6.54639	6.86746	7.5069	7.81415	7.31297	1.63344	1.07944e-05	0.000348901	cbl4;calcineurin B-like2:
Zm00001d012274	6.57969	6.01189	6.36803	6.81159	6.99024	6.87565	1.63369	0.00796683	0.0376009	hct10;hydroxycinnamoyltransferase10:
Zm00001d012776	7.41259	7.23047	7.76551	7.53975	8.1922	9.39458	1.63562	0.00275925	0.017651	dhn7;dehydrin7:
Zm00001d038218	8.32778	8.43639	8.13362	9.7226	9.94502	9.10843	1.63623	0.00016474	0.00243713	Cytochrome c-2
Zm00001d007018	6.49615	6.61684	6.64575	6.99519	6.7029	7.7982	1.63628	0.00359891	0.0211978	Unknown
Zm00001d040508	6.61847	6.59401	6.90391	7.39369	7.59836	7.4004	1.63827	0.0015362	0.0117821	Tubulin beta-2 chain
Zm00001d041716	6.98867	6.79953	6.9275	7.53975	7.85973	7.85833	1.63981	0.000385822	0.00444143	Syntaxin-132
Zm00001d005664	6.26392	6.54639	6.7768	7.12892	7.11448	7.38151	1.64032	0.00171994	0.0126881	VQ motif-containing protein
Zm00001d010788	7.17747	7.04377	7.86489	8.49754	8.70018	8.27089	1.64119	0.000112776	0.00185956	Unknown
Zm00001d007301	7.17747	6.8533	7.38759	7.54783	8.12042	8.56029	1.64256	0.000437111	0.00483185	pdi2;protein disulfide isomerase2:
Zm00001d043789	7.43898	6.83571	7.87548	9.01087	8.32533	8.17638	1.64396	0.00478508	0.0259945	Glutathione S-transferase GSTU6
Zm00001d012510	9.13666	8.31487	9.43816	10.4354	10.7133	10.312	1.64397	0.00148316	0.0114713	Putative cytochrome P450 superfamily protein
Zm00001d048027	6.03444	6.06988	6.32155	6.47803	6.77083	6.3925	1.64637	0.00429388	0.0240957	Putative MAP kinase family protein
Zm00001d026271	7.67596	7.08649	7.61347	8.75306	8.6109	8.40364	1.6469	7.77986e-05	0.00144018	Putative AP2/EREBP transcription factor superfamily protein
Zm00001d038460	6.42701	6.28456	6.45247	6.91453	7.18284	6.69484	1.64717	0.000785652	0.00731011	Putative aminotransferase class III superfamily protein
Zm00001d034635	9.21395	9.40067	10.1142	11.2944	11.2863	10.8432	1.64735	1.15981e-07	1.38491e-05	chi1;chalcone flavanone isomerase1: genomic sequence, gene-specific probe, transcript defined by S1-nuclease protection analysis
Zm00001d029920	6.40243	6.41293	6.61382	6.85702	7.04165	7.34283	1.64801	0.00378905	0.0220319	Putative glucuronosyltransferase PGSIP7
Zm00001d034197	6.98867	6.83571	7.4554	8.05949	8.38735	7.75651	1.65152	0.0033727	0.0202804	Unknown
Zm00001d048709	12.7452	12.5158	14.2376	15.5927	14.9504	14.2325	1.65594	0.00247411	0.016316	bx1;benzoxazinless1: plastid localized, committed step in cyclic hydroxamates/DIMBOA synthesis; insect resistance in young seedlings; SSR umc1022
Zm00001d024200	7.00148	7.02915	7.39531	8.03756	8.05571	8.31813	1.65752	6.6833e-06	0.00024397	Zinc finger protein CONSTANS-LIKE 5
Zm00001d053916	8.51744	8.23869	9.41046	10.6875	9.79777	10.1442	1.65877	0.00243789	0.0161547	S-(+)-linalool synthase chloroplastic
Zm00001d005881	9.69435	9.06577	9.74276	11.2843	11.6719	9.34176	1.66049	0.00905448	0.0411265	Remorin family protein
Zm00001d037636	8.9682	9.09639	9.41917	10.7836	10.9797	10.0894	1.66076	0.000958951	0.00838012	Cellulose synthase-2%3B Cellulose synthase2
Zm00001d016811	6.61847	6.3191	7.11905	7.32807	7.70358	7.53346	1.66133	0.00243702	0.0161533	ACT domain-containing protein ACR3
Zm00001d051496	6.23209	6.3191	6.08667	6.58441	6.72036	6.65783	1.66187	0.0116483	0.0489134	Unknown
Zm00001d020708	7.67596	7.79169	7.77123	8.82987	9.68989	7.66131	1.66252	0.0025109	0.0164902	Remorin family protein
Zm00001d011972	8.22692	7.98738	8.66741	9.65796	9.59365	9.79024	1.66277	1.86096e-08	3.46307e-06	Unknown
Zm00001d018825	6.88012	6.81779	6.52824	7.24834	7.87879	7.38151	1.66321	0.00042961	0.00478957	Protein kinase superfamily protein
Zm00001d027585	7.20957	6.93695	7.51268	8.1641	8.63285	7.92829	1.66612	0.00042351	0.00473009	cki3;cyclin-dependent kinase inhibitor3:
Zm00001d011081	8.91987	9.02495	8.8238	10.6347	10.4995	9.94391	1.66619	4.42533e-06	0.000178092	Cytochrome B5 isoform D
Zm00001d048705	11.8909	11.8469	13.3345	14.5637	14.089	13.8065	1.66839	0.00916646	0.0415054	bx5;benzoxazinone synthesis5: endoplasmic reticulum monoxygenase; synthesis of cyclic hydroxamates/DIMBOA; insect resistance in young seedlings; SSR umc1276.
Zm00001d022354	6.8657	6.88759	6.9275	7.22753	7.49214	8.29943	1.66856	0.000415144	0.00467106	cytochrome-c oxidases;electron carriers
Zm00001d007789	7.35803	7.60721	8.0437	8.62573	8.80675	9.21525	1.6725	0.000986484	0.00854286	receptor-like protein kinase 4
Zm00001d031677	8.37555	8.34627	8.76993	9.30886	9.18933	10.7113	1.67319	0.000131268	0.00207331	MtN19-like protein
Zm00001d021955	8.93997	8.78225	9.4261	10.2195	10.9684	10.4216	1.6774	2.41806e-06	0.000115983	Rhodopsin
Zm00001d044083	6.3505	6.38307	6.59739	7.09404	7.14918	6.948	1.6846	0.000442518	0.00487637	pin10;PIN-formed protein10: similar to Arabidopsis PIN10 (Forestan et al 2012)
Zm00001d048393	5.98113	6.01189	6.18719	6.38071	6.38539	6.49127	1.68522	0.00362187	0.021293	Ras-related protein RABC2a
Zm00001d044153	7.79951	7.71109	8.66741	9.62094	9.63185	9.08714	1.68738	0.00208968	0.0145157	cyp10;cytochrome P450 10: Unpublished DNA sequence submitted to GenBank
Zm00001d039312	8.86982	10.0267	8.40488	10.882	10.7599	10.748	1.68863	0.0020187	0.0141583	nyc1;non-yellow coloring1: plays an important role in chlorophyll content and other related traits, and different sites act on chlorophyll metabolism under different light intensities in maize seedlings
Zm00001d052008	7.09881	6.8706	6.7768	7.69941	8.18217	7.45536	1.68919	0.00154775	0.0118413	Putative clathrin assembly protein
Zm00001d026029	6.45078	6.16674	6.72086	6.95564	6.87919	7.43731	1.68966	0.00720785	0.0349656	OSJNBa0013K16.16 protein; protein
Zm00001d011708	7.5709	7.71938	7.89121	8.73984	9.21119	8.89504	1.69164	3.03322e-06	0.000135701	rtl1;reversion-to-ethylene sensitivity1 like1: Over-expression reduces ethylene responses
Zm00001d012204	7.17747	7.16728	7.48437	8.39084	8.68627	7.85833	1.6939	1.16773e-05	0.000370057	Unknown
Zm00001d009071	10.1298	9.78827	10.859	12.1432	12.2661	11.2317	1.69441	3.8044e-05	0.000855212	sweet17b;sugars will eventually be exported transporter17b:
Zm00001d028557	6.9757	7.01433	6.8424	7.22753	7.77378	8.32738	1.69624	0.00119525	0.00980203	17.4 kDa class I heat shock protein
Zm00001d053158	6.16234	5.85278	6.12257	6.20123	6.54919	6.46779	1.69748	0.0118725	0.0495022	Probable serine/threonine-protein kinase WNK6
Zm00001d011642	9.33554	8.8879	8.85258	10.4027	10.3627	10.8503	1.70173	0.000626321	0.00627191	Phosphoethanolamine N-methyltransferase 3
Zm00001d004413	9.54773	9.80127	9.93201	11.4306	11.5265	11.0782	1.70246	6.68422e-05	0.00128843	Cysteine synthase
Zm00001d037934	9.67406	9.46991	9.86107	11.0975	11.7273	10.7878	1.70259	9.88535e-05	0.00170458	UDP-glucuronic acid decarboxylase 4
Zm00001d004346	9.66894	9.11445	10.9165	11.6596	11.4249	12.0096	1.70359	0.0105102	0.0455643	Natterin-4
Zm00001d013751	9.19024	8.91226	9.60008	10.7086	11.2218	10.3535	1.70494	0.0001781	0.00256992	UDP-arabinopyranose mutase 3
Zm00001d038326	7.75962	7.7358	7.66411	7.5152	7.72504	10.08	1.70587	0.00943395	0.0423162	Serine/threonine-protein kinase SRK2A
Zm00001d029594	8.8023	8.54361	9.31466	10.414	10.7575	10.0227	1.70921	3.6421e-06	0.000154617	aoc1;allene oxide cyclase1: jasmonate pathway gene induced by herbivory
Zm00001d040697	12.0413	11.5228	12.8477	13.8785	13.9781	13.9387	1.71114	0.00117331	0.00966689	S-adenosylmethionine synthase 1
Zm00001d020714	6.51787	6.46917	6.8919	7.09404	7.31831	7.70612	1.71189	0.00447914	0.0247895	Heat shock factor protein 4
Zm00001d010373	6.5596	7.08649	8.20148	8.68912	8.49161	8.72901	1.71252	0.0107377	0.0462028	Stem glycoprotein
Zm00001d054000	6.42701	6.61684	7.23928	7.67779	7.86612	7.47314	1.71311	0.00543951	0.0285349	Glycosyltransferase family 61 protein
Zm00001d021221	7.85715	8.14008	8.64357	9.88147	9.75559	9.19303	1.71332	0.000794066	0.00735246	Protein binding protein
Zm00001d005451	7.30087	7.96701	8.06217	9.17378	9.19422	8.8858	1.71474	0.00327461	0.0198839	Cellulose synthase A catalytic subunit 5 [UDP-forming]
Zm00001d016855	10.2567	10.2379	10.8064	12.4961	12.3992	10.992	1.71711	0.000550331	0.00569852	Chloride channel
Zm00001d020692	6.8657	6.79953	7.29918	7.59523	8.42579	7.73516	1.71783	0.000863008	0.00780397	Beta-13-galactosyltransferase 7
Zm00001d047492	10.2646	9.4792	10.4962	11.38	12.115	11.7281	1.71878	0.000147193	0.0022474	Heavy metal transport/detoxification superfamily protein
Zm00001d027593	9.21159	9.02813	10.2615	10.8213	11.1887	11.5153	1.72003	9.01297e-06	0.000304897	prc3;proteasome component3: cDNA sequence; SSR umc1727
Zm00001d051553	6.98867	7.12761	7.52659	8.46153	8.41734	7.9829	1.72173	0.000377417	0.00436295	Rop guanine nucleotide exchange factor 14
Zm00001d003575	6.5993	6.52148	6.85501	7.48169	7.55857	7.27195	1.72367	0.000466514	0.00507081	RING-H2 finger protein ATL3
Zm00001d015589	7.42145	7.31352	8.01076	8.69941	8.86024	8.95222	1.72372	1.6827e-06	9.0021e-05	Premnaspirodiene oxygenase
Zm00001d036107	6.16234	6.12081	6.15593	6.56423	6.72036	6.33739	1.72392	0.00963012	0.0429219	HAD superfamily subfamily IIIB acid phosphatase
Zm00001d003945	6.67353	7.20561	7.35619	8.31184	7.89758	8.13984	1.72509	0.00686981	0.0338297	mde1;mouse DNA EBV homolog1: endosperm cDNA 5C02D07, similar to mouse homolog to Epstein-Barr virus IR3 repeat
Zm00001d012433	6.45078	6.74259	7.21264	7.84141	7.89758	7.40973	1.72745	0.00106966	0.00906164	UDP-glucuronic acid decarboxylase 1
Zm00001d033972	6.77448	6.7026	7.02753	8.05949	7.7806	7.16261	1.72825	0.00246684	0.0162898	Protein TIFY 3B
Zm00001d049789	6.69115	6.41293	6.3452	7.24834	7.27827	6.90521	1.72863	6.50304e-05	0.00126939	auxin-responsive family protein
Zm00001d032694	6.0813	6.41293	6.24471	6.81159	6.64841	6.78129	1.72993	0.00106795	0.00905815	myb domain protein 15
Zm00001d044691	6.98867	7.07243	7.08938	7.92217	8.35225	7.75651	1.73116	9.15884e-09	2.02394e-06	Methyltransferase-related protein
Zm00001d039468	7.20957	7.2548	7.32395	8.29822	8.47951	8.25639	1.73347	0.00378531	0.022018	Grx_A2-glutaredoxin subgroup III
Zm00001d010728	6.5596	6.52148	6.45247	7.33766	7.07867	7.11576	1.73368	0.000538408	0.00561582	PLASMODESMATA CALLOSE-BINDING PROTEIN 2
Zm00001d014906	7.60181	7.44366	8.14229	8.96351	9.39838	8.65814	1.73437	0.00055834	0.00575549	Phosphoinositide phospholipase C 4
Zm00001d034874	6.23209	6.01189	6.56355	6.87171	6.83421	6.87565	1.73543	0.00231944	0.0156281	Expressed in cucumber hypocotyls
Zm00001d050840	6.47381	6.35185	6.27142	7.03332	6.96357	6.8296	1.73568	0.004947	0.026646	Putative RING zinc finger domain superfamily protein
Zm00001d044763	8.61419	8.59644	9.21196	10.3107	10.4906	10.268	1.74186	0.00126252	0.0102115	Salicylate/benzoate carboxyl methyltransferase
Zm00001d037757	7.76635	7.94632	7.97209	9.19319	9.58068	8.77657	1.74596	0.000276622	0.00348289	Grx_C15-glutaredoxin subgroup III
Zm00001d043729	6.3505	6.24794	6.24471	6.69638	6.48329	7.11576	1.74845	0.0076074	0.0363762	Transcription factor MYB86
Zm00001d033174	9.91779	9.52253	10.381	11.4487	12.1382	11.1172	1.74854	0.000579813	0.00593143	gap1;Golgi associated protein homolog:
Zm00001d046697	8.70804	8.53461	9.84825	10.801	10.874	10.4917	1.75044	0.00213177	0.0147131	Dihydroflavonol-4-reductase
Zm00001d002996	6.5596	6.28456	7.01687	7.76217	7.42195	7.12766	1.75069	0.00528237	0.0279356	AT1G07810 (E=9e-053) ECA1 ATECA1 ACA3 | ECA1 (ER-TYPE CA2+-ATPASE 1); calcium-transporting ATPase
Zm00001d002019	7.07528	6.92076	7.22159	7.85416	8.29324	8.10771	1.75363	2.87358e-07	2.65377e-05	OSJNBb0022F16.11 protein; protein
Zm00001d021662	6.77448	7.01433	6.70633	7.60296	8.01648	7.47314	1.75441	2.22396e-07	2.20998e-05	Protein ACCELERATED CELL DEATH 6
Zm00001d027892	6.32294	6.44159	6.64575	6.82697	7.48359	7.02868	1.75541	0.00856615	0.0396211	root-specific kinase 1
Zm00001d043252	7.99958	8.02721	8.66149	9.69574	10.0002	9.30773	1.75736	1.17528e-08	2.44439e-06	Serine/threonine-protein kinase
Zm00001d048053	6.47381	6.46917	7.02753	7.60296	7.53407	7.36233	1.75792	0.0100887	0.0442174	Probable inactive receptor kinase
Zm00001d003016	7.12185	6.44159	6.56355	7.04574	7.99353	7.58293	1.75897	0.00189953	0.0135872	pal2;phenylalanine ammonia lyase2:
Zm00001d004804	6.77448	6.95288	6.7768	7.69224	7.91611	7.55016	1.76636	0.000527633	0.00553532	Alkaline/neutral invertase CINV2
Zm00001d042506	7.37649	7.44366	7.06915	8.42871	8.6437	8.18664	1.76655	1.26072e-05	0.000389062	Formin-like protein 1
Zm00001d016675	6.90835	6.74259	6.91577	7.74159	7.53407	7.9829	1.76658	1.65334e-05	0.000475262	Serine/threonine-protein kinase CTR1
Zm00001d010961	6.5596	6.52148	6.76312	7.20634	7.75312	7.09157	1.76731	0.00122315	0.00997132	Putative CRINKLY4-like receptor protein kinase family protein
Zm00001d032019	8.75759	8.68838	8.67331	9.99589	10.6369	9.95856	1.76892	6.19905e-08	8.64475e-06	acpt1;acyl carrier protein1: acyl carrier protein (acp) cDNA, encodes 121 aa polypeptide, contains transit peptide sequence
Zm00001d050783	6.03444	5.94292	6.04755	6.16504	6.43599	6.36551	1.76958	0.00858373	0.0396807	Molybdopterin synthase sulfur carrier subunit
Zm00001d027655	6.90835	6.41293	6.99523	7.03332	7.18284	8.38608	1.77051	0.00236419	0.0158274	Cyclin-dependent kinases regulatory subunit
Zm00001d032084	8.08145	8.14609	8.05758	9.61378	9.79617	8.93441	1.77068	9.94239e-07	6.30959e-05	Chaperone DnaJ-domain superfamily protein
Zm00001d039112	6.32294	6.06988	6.41151	6.54354	6.77083	7.07928	1.77075	0.00577055	0.0297173	DUF1645 family protein
Zm00001d016764	6.88012	6.74259	7.1384	7.53162	8.17207	7.87778	1.77258	0.00171542	0.0126661	Ubiquitin-protein ligase
Zm00001d002406	6.47381	6.57054	6.64575	7.37531	7.04165	7.43731	1.77276	3.74041e-07	3.21498e-05	Unknown
Zm00001d020707	6.79029	6.76195	7.28238	8.07032	7.99353	7.77055	1.77365	3.83688e-05	0.000861732	Probable carboxylesterase 2
Zm00001d049870	6.77448	6.7026	7.43321	8.03756	8.06671	7.97096	1.77648	0.00720642	0.0349655	Transcription factor bHLH137
Zm00001d002523	7.20957	7.08649	7.60699	8.57437	8.82902	7.8118	1.77759	2.7122e-05	0.00067805	OSJNBa0013K16.15 protein; protein
Zm00001d024752	6.47381	6.92076	6.90391	7.61828	7.99353	7.26147	1.78053	0.0118326	0.0493938	Peroxidase 64
Zm00001d012791	6.94928	7.08649	6.95057	7.53162	7.80083	8.45084	1.78054	0.000162797	0.0024169	burp1;BURP domain-containing protein-RD22-like1: Water deficit caused an 18-fold increase in the expression; expression is not influenced by ABA
Zm00001d018350	6.61847	6.78093	7.58076	8.2659	8.16699	7.8842	1.78098	0.000474836	0.00513644	UDP-glucuronate 4-epimerase 1
Zm00001d006454	7.06332	6.79953	7.16681	7.86049	8.58484	7.33296	1.78134	0.00160365	0.0121118	Filament-like plant protein 3
Zm00001d043752	7.15555	7.23047	8.26612	8.97479	9.30673	8.37721	1.78156	0.000650015	0.00642408	UDP-glycosyltransferase 88A1
Zm00001d042887	6.26392	6.44159	6.69156	6.95564	7.12617	7.38151	1.78276	0.0110704	0.0471358	Unknown
Zm00001d002974	6.93582	7.36946	7.1384	8.09703	8.16699	8.41235	1.78278	7.791e-06	0.000273514	Probable metal-nicotianamine transporter YSL7
Zm00001d044700	6.23209	6.41293	6.56355	6.82697	7.22623	7.05427	1.7829	0.00335246	0.0201931	YLS9
Zm00001d012819	6.51787	6.3191	6.67655	6.85702	7.22623	7.49935	1.78355	0.00725771	0.035126	Protein SRG1
Zm00001d043992	7.14443	7.47413	7.14795	8.56687	8.58859	7.89059	1.786	1.52024e-08	2.96268e-06	bzip1;bZIP transcription factor1:
Zm00001d016166	8.99862	8.57905	9.271	10.5633	10.8921	10.1274	1.78601	0.00976056	0.0433006	pep2;phosphoenolpyruvate carboxylase2: cDNA sequence, encodes C3 enzyme in roots (Northern blot analysis)
Zm00001d051239	6.19835	6.24794	6.15593	6.60411	6.57	6.81376	1.78622	0.00239315	0.0159694	Putative AP2/EREBP transcription factor superfamily protein
Zm00001d006903	8.87282	8.33066	9.47037	10.7269	10.895	9.85746	1.79594	0.000149983	0.00227927	peptidases
Zm00001d004344	9.94905	9.47456	11.1078	11.9822	11.7706	12.3922	1.8029	0.00333871	0.0201348	Natterin-4
Zm00001d047325	6.03444	6.06988	6.29699	6.5223	6.62947	6.6192	1.80796	0.00887076	0.0405675	Expressed protein; protein
Zm00001d030942	6.45078	6.35185	6.61382	6.79597	7.36653	7.27195	1.80951	0.00388399	0.0224233	WAK-like kinase
Zm00001d002851	6.88012	6.68192	7.27388	8.15399	8.30708	7.22945	1.81058	0.00186251	0.0134238	Probable galacturonosyltransferase-like 3
Zm00001d023253	6.16234	6.41293	6.70633	7.22753	7.40376	6.65783	1.81067	0.00456222	0.025119	L-type lectin-domain containing receptor kinase IX.1
Zm00001d052122	6.29413	6.3191	6.39011	6.5223	7.11448	7.02868	1.81079	0.000471159	0.0050989	Unknown
Zm00001d027996	7.60181	7.35848	8.61012	8.59293	9.98766	9.20295	1.81179	0.00411855	0.0233901	Alcohol dehydrogenase-like 2
Zm00001d018244	6.63721	6.24794	6.82963	7.16275	7.36653	7.599	1.81273	0.00208791	0.0145116	Unknown
Zm00001d010175	6.5596	6.3191	7.12876	7.41181	7.87247	7.46428	1.81699	0.00905156	0.0411265	Ethylene-responsive transcription factor ABR1
Zm00001d046226	9.28725	8.70846	9.89511	10.9803	11.2953	10.8106	1.81915	0.00300279	0.0187485	mrpa1;multidrug resistance protein associated1: ATP-binding cassette (ABC) transporter
Zm00001d025771	7.49011	7.65153	7.33209	8.8205	8.63647	8.76651	1.81922	8.91884e-06	0.000303216	CONTAINS InterPro DOMAIN/s: Pleckstrin-like plant (InterPro:IPR013666) Pleckstrin homology (InterPro:IPR001849); BEST Arabidopsis thaliana protein match is: FORKED 1 (TAIR:AT3G63300.1); Has 35333 Blast hits to 34131 proteins in 2444 species: Archa /.../8; Bacteria - 22429; Metazoa - 974; Fungi - 991; Plants - 531; Viruses - 0; Other Eukaryotes - 9610 (source: NCBI BLink).
Zm00001d050872	7.16656	7.77596	7.23928	8.80473	9.02336	7.83859	1.82044	0.011947	0.0497709	loricrin-related
Zm00001d026018	8.07082	8.30957	8.79981	9.70923	10.353	9.67958	1.8216	0.000108226	0.00181476	cdpk4;calcium dependent protein kinase4: cDNA sequence, functional gene product in E. coli
Zm00001d002928	7.3673	7.05819	7.87548	8.75962	8.92659	8.45505	1.82203	4.52844e-05	0.00096163	DUF740 family protein
Zm00001d050218	8.5961	8.26089	9.445	10.6267	10.698	9.93801	1.82278	0.00567159	0.0293805	NADPH--cytochrome P450 reductase
Zm00001d014947	8.51744	9.39822	8.24625	11.0427	10.1825	9.62548	1.82416	0.0023263	0.0156646	Beta-fructofuranosidase 1%3B Invertase
Zm00001d006016	7.83184	7.96701	7.76551	9.15162	9.50033	9.00717	1.82593	2.44741e-06	0.000116375	Multiple stress-responsive zinc-finger protein ISAP1
Zm00001d022163	7.35803	7.2548	7.65164	8.51324	8.47138	8.95516	1.82629	1.89005e-08	3.4651e-06	Pheromone receptor
Zm00001d049234	11.0503	10.9355	11.4398	13.147	13.1318	12.4317	1.82635	6.59713e-07	4.9329e-05	gly1;glycine1: leaf cDNA 7C04A02 similar to a fungal and E. coli enzyme used in glycine metabolism
Zm00001d024961	6.57969	6.95288	7.29918	7.69224	8.24124	8.0123	1.82748	0.00574151	0.0296212	Serine/threonine protein kinase
Zm00001d023309	7.01413	7.14099	6.79028	7.6705	7.86612	8.37721	1.82803	1.08023e-05	0.000348901	Sterol 14-demethylase
Zm00001d018631	6.65556	6.38307	6.69156	7.11741	7.25773	7.65368	1.82881	0.00115189	0.00953806	Dirigent protein 11
Zm00001d032300	8.092	8.24984	8.38693	9.7025	9.80733	9.69892	1.82909	4.74572e-20	3.91522e-16	Major facilitator superfamily protein
Zm00001d029721	6.49615	6.3191	6.3452	6.84211	7.21553	6.98911	1.83505	0.00241623	0.01606	asg3;聽: NCBI identifies as "putative protein kinase superfamily protein"
Zm00001d021519	6.74204	6.49577	7.15742	7.61065	7.82076	7.89059	1.83682	0.000712607	0.00684136	Nucleobase-ascorbate transporter 11
Zm00001d038023	7.70445	7.91823	8.59465	9.45045	9.86949	9.42662	1.84094	0.000264895	0.00337772	Putative WRKY DNA-binding domain superfamily protein
Zm00001d035636	6.19835	6.06988	6.00419	6.26713	6.59029	6.59921	1.84097	0.0116814	0.0489906	F-box protein PP2-A13
Zm00001d012304	6.7584	6.8533	7.0589	8.10757	7.76693	7.71344	1.84124	0.000211728	0.00288641	Putative cytochrome P450 superfamily protein
Zm00001d004698	6.42701	6.57054	6.59739	7.21699	7.20474	7.4004	1.84134	0.00144517	0.0112619	Serine/threonine-protein kinase-like protein CCR4
Zm00001d049201	7.70445	8.14008	9.15456	9.97373	10.1264	9.95564	1.84223	0.0045476	0.0250675	Putative cytochrome P450 superfamily protein
Zm00001d044111	6.12357	6.06988	6.27142	6.62336	6.73749	6.51406	1.84285	0.00154349	0.0118264	Catalytic/ hydrolase
Zm00001d041268	6.9757	6.83571	6.87975	6.95564	7.16051	8.7359	1.84487	0.00304205	0.018922	Unknown
Zm00001d031053	5.98113	6.20885	6.15593	6.50048	6.66695	6.46779	1.84519	0.000466814	0.00507184	Patatin-like protein 6
Zm00001d021572	8.46642	8.21612	8.56953	9.68724	10.1554	10.042	1.85277	4.74449e-09	1.19823e-06	UDP-glycosyltransferase 71B1
Zm00001d017412	6.32294	6.12081	6.82963	7.15159	7.31831	7.15108	1.85346	0.00211982	0.0146592	dbb7;double B-box zinc finger protein7:
Zm00001d002884	7.33928	7.27864	7.27388	8.32532	8.79709	8.27569	1.85359	6.22625e-07	4.75616e-05	Integral membrane protein
Zm00001d028998	7.15555	6.96858	7.29918	6.84211	7.00333	9.37061	1.85428	0.011373	0.0481163	hydroxyproline-rich glycoprotein family protein
Zm00001d038768	6.96258	6.57054	6.95057	7.66317	8.13091	7.52502	1.8547	0.000499709	0.00533555	Reticulon-like protein B4
Zm00001d042365	6.32294	5.94292	6.66129	7.12892	7.09074	6.81376	1.85576	0.00224575	0.0152908	CRP7 - Cysteine-rich family protein precursor expressed
Zm00001d043136	6.26392	6.06988	6.00419	6.56423	6.75431	6.27719	1.85586	0.00628792	0.0315672	Serine-type endopeptidase inhibitor
Zm00001d011393	6.92218	6.7026	6.98424	7.8478	8.26038	7.2509	1.85601	0.00556968	0.0290087	S-type anion channel SLAH3
Zm00001d039712	7.14443	6.79953	7.26533	8.41621	8.4632	7.42819	1.8575	0.000343178	0.0040737	Protein NETWORKED 4A
Zm00001d028451	6.12357	6.20885	6.43228	6.94212	6.68511	6.8296	1.85779	0.0110771	0.0471369	Unknown
Zm00001d042993	6.83623	7.31352	7.88075	8.2328	8.98431	8.68692	1.86052	0.00338916	0.0203509	Protein ESKIMO 1
Zm00001d038178	6.16234	6.38307	6.66129	6.99519	7.21553	7.11576	1.86119	0.00986535	0.0436325	Probable carboxylesterase 17
Zm00001d025310	6.16234	6.49577	6.15593	6.90046	6.87919	6.74767	1.86204	9.11351e-05	0.00160312	Putative RING zinc finger domain superfamily protein
Zm00001d034356	8.63205	7.86759	8.579	9.26371	9.56007	10.6523	1.8653	0.00406132	0.0231505	gst5;glutathione transferase5: cDNA, safener-induced; high activity with fluorodifen herbicide
Zm00001d026634	7.48173	7.48412	7.44065	8.76941	8.64009	8.81609	1.86958	8.37223e-12	8.63386e-09	Tetraspanin-19
Zm00001d017461	6.32294	6.06988	6.24471	6.50048	6.83421	6.86053	1.87083	0.00216809	0.0148966	Unknown
Zm00001d032049	8.05471	7.84527	8.12926	8.90567	9.73736	9.66356	1.87242	1.46908e-08	2.90878e-06	opr7;12-oxo-phytodienoic acid reductase7: peroxisomal; jasmonic acid synthesis; opr7 opr8 double mutants are feminized, and have increased susceptibiliy to insect and fungal pests
Zm00001d023480	6.03444	6.16674	6.32155	6.58441	6.62947	6.81376	1.87286	0.0106689	0.0460266	plant U-box 24
Zm00001d041518	6.61847	7.23047	7.44065	8.72313	8.24605	7.69136	1.87619	0.00344418	0.0205654	Expressed protein; protein
Zm00001d021692	6.16234	6.38307	6.62993	6.67868	7.13773	7.36233	1.87763	0.0116825	0.0489906	Cysteine-rich receptor-like protein kinase 10
Zm00001d002136	6.79029	6.63908	6.82963	7.94606	7.66699	7.33296	1.87942	5.91923e-07	4.62148e-05	Protein MIZU-KUSSEI 1
Zm00001d040468	9.07581	8.63057	9.70484	10.4415	11.5738	10.3722	1.87964	0.00308264	0.0190874	mfsd1;major facilitator superfamily defense1: Defense-inducible protein related to integral membrane permeases and bacterial antiporters
Zm00001d031536	6.42701	6.20885	6.39011	6.69638	7.07867	7.10373	1.87972	0.00114286	0.0094883	Oxysterol-binding protein-related protein 4B
Zm00001d046681	6.16234	6.66076	6.54609	7.14031	7.14918	7.33296	1.88167	0.0078486	0.0372014	Glucomannan 4-beta-mannosyltransferase 2
Zm00001d011461	10.0137	11.3634	11.0009	12.4047	12.0869	13.364	1.88395	0.000797312	0.007377	Unknown
Zm00001d032560	7.37649	7.40182	7.98672	8.85457	9.41101	8.49647	1.88622	6.34058e-05	0.00124745	CBS domain-containing protein CBSX5
Zm00001d000077	7.05123	7.23047	6.98424	7.12892	7.42195	9.13719	1.88689	0.00315196	0.019372	Calcium permeable stress-gated cation channel 1
Zm00001d043205	7.91237	7.78385	8.61012	9.84681	9.72059	9.41602	1.88884	1.12528e-06	6.79285e-05	Ethylene-responsive transcription factor 4
Zm00001d052767	7.24081	7.14099	7.59394	8.64007	9.01231	7.8452	1.88957	0.000664852	0.00652228	PLC-like phosphodiesterases superfamily protein
Zm00001d042276	7.43024	7.27864	8.32029	8.96916	9.49244	8.9698	1.89048	0.00324783	0.019757	Probable beta-14-xylosyltransferase IRX10L
Zm00001d037192	6.12357	6.16674	6.47213	6.76393	7.13773	6.57874	1.89101	0.000353169	0.00414656	Putative RING zinc finger domain superfamily protein
Zm00001d044769	7.11039	6.59401	7.36412	8.4534	8.54288	7.11576	1.89282	0.00439172	0.0244588	Unknown
Zm00001d044995	7.16656	6.74259	7.77123	8.46961	8.66869	8.44238	1.89364	0.000241704	0.00316852	root-specific kinase 1
Zm00001d003086	8.47041	8.68433	8.78359	10.9136	10.2541	9.20047	1.8946	4.7313e-05	0.000992371	Pyridoxal reductase chloroplastic
[truncated: 1,042 more rows]

## Sheet: Table S3
Table S3 The commonly regulated DEGs in responses to simulated herbivory-induced systemic signals in the maize of plant clusters Arabidopsis~maize and spring onion~maize.
	Arabidopsis~maize (Cluster 1)						spring onion~maize (Cluster 2)						Cluster 1	Cluster 2
[truncated: 770 more rows]

## Sheet: Table S4
Table S4 The GO enrichment of biological process of the co-regulated DEGs.
[truncated: 1,788 more rows]

[truncated: 2 more sheets: Table S5, Table S6]
